# Supplementary material for: Array CGH-based detection of CNV regions and their potential association with reproduction and other economic traits in Holsteins
Source: BMC Genomics. 2019 Mar 7;20:181. doi: 10.1186/s12864-019-5552-1 (PMC6407259; doi:10.1186/s12864-019-5552-1)
Supplement: Supplementary file 2 — Table S1. CNVRs identified in this study and overlapping with QTL, OMIA, and CNVRs in previous studies. Table S2. Gene Ontology terms generated by PANTHER analysis. Table S3. Results of GWAS between CNVRs and 41 phenotypes of interest in 39 Holstein cattle. Table S4. Characterizes for significant CNVs associated to Holstein phenotypes. (XLSX 395 kb) [file 12864_2019_5552_MOESM2_ESM.xlsx]

## Sheet: Table S1
Table S1 CNVRs identified in this study and their overlaps with QTL, OMIA, and CNVRs reported by previous studies
No.CNVR	CNVR	Chr	Begin	End	Length	Type	Gene stable ID	Gene name	Trait/disorder	OMIA number	Species	QTL count	QTL Information	Overlapped CNVs in supporting evidence 1	Overlapped CNVs in supporting evidence 2	Overlapped CNVs in supporting evidence 3	Overlapped CNVs in supporting evidence 4	Overlapped CNVs in supporting evidence 5	Overlaps with merged CNVRs in previous five evidences
1	chr1:4680923-4687199	chr1	4680923	4687199	6276	gain
2	chr1:5236200-5293800	chr1	5236200	5293800	57600	both
3	chr1:16017473-16027555	chr1	16017473	16027555	10082	loss											CNVR19		CNVR5
4	chr1:24980094-24998552	chr1	24980094	24998552	18458	gain
5	chr1:25226079-25237476	chr1	25226079	25237476	11397	loss
6	chr1:26467858-26516170	chr1	26467858	26516170	48312	loss
7	chr1:38578887-38583582	chr1	38578887	38583582	4695	loss
8	chr1:38889000-38907000	chr1	38889000	38907000	18000	loss
9	chr1:42126197-42214931	chr1	42126197	42214931	88734	loss	ENSBTAG00000033437
10	chr1:54812690-54820553	chr1	54812690	54820553	7863	loss
11	chr1:57438000-57474000	chr1	57438000	57474000	36000	loss	ENSBTAG00000019332	SLC9C1
12	chr1:57629219-57657926	chr1	57629219	57657926	28707	loss
13	chr1:61692730-61731598	chr1	61692730	61731598	38868	loss
14	chr1:62162819-62175138	chr1	62162819	62175138	12319	loss	ENSBTAG00000040393
15	chr1:66458631-66474918	chr1	66458631	66474918	16287	loss	ENSBTAG00000001918	STXBP5L
16	chr1:68912139-68924392	chr1	68912139	68924392	12253	loss	ENSBTAG00000000566	CCDC14
17	chr1:77469283-77474865	chr1	77469283	77474865	5582	gain	ENSBTAG00000006494	CLDN16	Renal dysplasia	1135	cattle
18	chr1:83216934-83239614	chr1	83216934	83239614	22680	gain	ENSBTAG00000005313	EPHB3				5	Average daily gain ,Conformation score ,Conformation score ,Muscularity ,Muscularity				CNVR20	CNVR141	CNVR17
19	chr1:90466383-90491447	chr1	90466383	90491447	25064	loss
20	chr1:91172041-91216395	chr1	91172041	91216395	44354	loss
21	chr1:93010815-93018475	chr1	93010815	93018475	7660	loss
22	chr1:93330000-93426000	chr1	93330000	93426000	96000	gain	ENSBTAG00000029452	RF00001
23	chr1:93717000-93830076	chr1	93717000	93830076	113076	gain									CNVR54		CNVR21	CNVR156	CNVR18
24	chr1:97518839-97543936	chr1	97518839	97543936	25097	loss
25	chr1:113225400-113247000	chr1	113225400	113247000	21600	gain
26	chr1:124133511-124166124	chr1	124133511	124166124	32613	loss						1	Somatic cell score					CNVR200	CNVR22
27	chr1:128517611-128522299	chr1	128517611	128522299	4688	loss
28	chr1:133196142-133205639	chr1	133196142	133205639	9497	loss
29	chr1:138166337-138180455	chr1	138166337	138180455	14118	loss	ENSBTAG00000002966	DNAJC13
30	chr1:144086629-144130906	chr1	144086629	144130906	44277	both
31	chr1:145292548-145448098	chr1	145292548	145448098	155550	loss
32	chr1:148423203-148457803	chr1	148423203	148457803	34600	gain
33	chr1:153204305-153220490	chr1	153204305	153220490	16185	loss
34	chr1:156139831-156164765	chr1	156139831	156164765	24934	loss	ENSBTAG00000030581	TBC1D5
35	chr1:156591000-156603000	chr1	156591000	156603000	12000	loss
36	chr10:1509497-1578915	chr10	1509497	1578915	69418	loss	ENSBTAG00000014750	EPB41L4A
37	chr10:2757342-2763382	chr10	2757342	2763382	6040	loss
38	chr10:4973555-4977980	chr10	4973555	4977980	4425	loss
39	chr10:5848749-5855458	chr10	5848749	5855458	6709	loss
40	chr10:6096500-6102235	chr10	6096500	6102235	5735	loss
41	chr10:9182983-9201707	chr10	9182983	9201707	18724	loss	ENSBTAG00000005016	AP3B1	Neutropenia, cyclic	248	dog
42	chr10:10097184-10107209	chr10	10097184	10107209	10025	gain
43	chr10:14616085-14620773	chr10	14616085	14620773	4688	loss	ENSBTAG00000000218	MAP2K5
44	chr10:20911194-20919152	chr10	20911194	20919152	7958	gain	ENSBTAG00000015208	CARMIL3
45	chr10:22616018-22634558	chr10	22616018	22634558	18540	gain	ENSBTAG00000047258;ENSBTAG00000000432											CNVR1625	CNVR30
46	chr10:22912200-22923000	chr10	22912200	22923000	10800	loss											CNVR22	CNVR1625	CNVR30
47	chr10:23163629-23504204	chr10	23163629	23504204	340575	loss	ENSBTAG00000048064;ENSBTAG00000036202;ENSBTAG00000047312;ENSBTAG00000047091;ENSBTAG00000046477;ENSBTAG00000047683;ENSBTAG00000046897;ENSBTAG00000038565								CNVR15		CNVR23	CNVR1625	CNVR30
48	chr10:23540852-23622074	chr10	23540852	23622074	81222	loss	ENSBTAG00000047001;ENSBTAG00000047981;ENSBTAG00000046500								CNVR166		CNVR24	CNVR1625	CNVR30
49	chr10:23669399-23712165	chr10	23669399	23712165	42766	loss									CNVR166		CNVR25	CNVR1625	CNVR30
50	chr10:24054928-24240869	chr10	24054928	24240869	185941	loss	ENSBTAG00000005941;ENSBTAG00000047624;ENSBTAG00000046102;ENSBTAG00000047952;ENSBTAG00000047639;ENSBTAG00000046305;ENSBTAG00000047096;ENSBTAG00000046157										CNVR26	CNVR1625	CNVR30
51	chr10:24490285-24513966	chr10	24490285	24513966	23681	gain											CNVR27	CNVR1625	CNVR30
52	chr10:24740093-24744862	chr10	24740093	24744862	4769	gain											CNVR28	CNVR1625	CNVR30
53	chr10:24956050-24967149	chr10	24956050	24967149	11099	loss	ENSBTAG00000024659										CNVR29	CNVR1625	CNVR30
54	chr10:25007525-25023629	chr10	25007525	25023629	16104	loss											CNVR30	CNVR1625	CNVR30
55	chr10:25059434-25092019	chr10	25059434	25092019	32585	gain	ENSBTAG00000045863;ENSBTAG00000046993;ENSBTAG00000045883	TRAV18									CNVR31	CNVR1625	CNVR30
56	chr10:26665835-26691020	chr10	26665835	26691020	25185	gain	ENSBTAG00000037452;ENSBTAG00000012317	PNP
57	chr10:27060019-27095896	chr10	27060019	27095896	35877	loss	ENSBTAG00000039315;ENSBTAG00000048109;ENSBTAG00000047483;ENSBTAG00000045521;ENSBTAG00000038485											CNVR1628	CNVR32
58	chr10:27631800-27657000	chr10	27631800	27657000	25200	loss	ENSBTAG00000047984										CNVR32	CNVR1635	CNVR33
59	chr10:39825000-39839400	chr10	39825000	39839400	14400	loss								CNVR12					CNVR34
60	chr10:41556778-41570924	chr10	41556778	41570924	14146	gain												CNVR1653	CNVR35
61	chr10:41580066-41607000	chr10	41580066	41607000	26934	loss											CNVR33	CNVR1653	CNVR35
62	chr10:41938658-41971041	chr10	41938658	41971041	32383	loss	ENSBTAG00000047222
63	chr10:44721596-44727512	chr10	44721596	44727512	5916	loss	ENSBTAG00000003043	GNG2
64	chr10:55071454-55078645	chr10	55071454	55078645	7191	loss
65	chr10:55768708-55788369	chr10	55768708	55788369	19661	loss	ENSBTAG00000025522	UNC13C
66	chr10:59478526-59536297	chr10	59478526	59536297	57771	both
67	chr10:60193296-60211713	chr10	60193296	60211713	18417	loss	ENSBTAG00000045591;ENSBTAG00000045634										CNVR34		CNVR37
68	chr10:64467200-64472716	chr10	64467200	64472716	5516	gain
69	chr10:72286255-72293202	chr10	72286255	72293202	6947	gain
70	chr10:77606797-77628935	chr10	77606797	77628935	22138	loss											CNVR35		CNVR38
71	chr10:78880409-78906251	chr10	78880409	78906251	25842	gain	ENSBTAG00000014234;ENSBTAG00000004171	CCDC196;GPHN				3	Calving ease ,Stillbirth ,Udder depth				CNVR36		CNVR39
72	chr10:84319826-84343201	chr10	84319826	84343201	23375	gain	ENSBTAG00000014189	RGS6
73	chr10:89283000-89313000	chr10	89283000	89313000	30000	loss	ENSBTAG00000047564	RF00026
74	chr10:92080454-92093456	chr10	92080454	92093456	13002	gain	ENSBTAG00000025324
75	chr10:94961403-94976493	chr10	94961403	94976493	15090	loss
76	chr10:96711515-96718912	chr10	96711515	96718912	7397	loss
77	chr10:101889947-101900103	chr10	101889947	101900103	10156	gain
78	chr10:103414431-103431650	chr10	103414431	103431650	17219	gain
79	chr10:104275800-104303731	chr10	104275800	104303731	27931	gain
80	chr11:434871-446516	chr11	434871	446516	11645	loss									CNVR142		CNVR37		CNVR41
81	chr11:2955000-2973000	chr11	2955000	2973000	18000	loss
82	chr11:36295064-36312348	chr11	36295064	36312348	17284	loss	ENSBTAG00000019458	ASB3							CNVR112				CNVR44
83	chr11:39178135-39193320	chr11	39178135	39193320	15185	loss
84	chr11:39874807-39923972	chr11	39874807	39923972	49165	gain											CNVR38	CNVR1758	CNVR45
85	chr11:40527000-40530600	chr11	40527000	40530600	3600	loss
86	chr11:45850708-45857844	chr11	45850708	45857844	7136	gain
87	chr11:47019929-47030260	chr11	47019929	47030260	10331	loss
88	chr11:47071819-47090240	chr11	47071819	47090240	18421	gain
89	chr11:47104589-47112659	chr11	47104589	47112659	8070	loss	ENSBTAG00000003408
90	chr11:47769000-47775000	chr11	47769000	47775000	6000	loss
91	chr11:51490406-51496061	chr11	51490406	51496061	5655	loss
92	chr11:52636278-52642153	chr11	52636278	52642153	5875	loss
93	chr11:55910924-55938119	chr11	55910924	55938119	27195	loss	ENSBTAG00000044821	RF00026				1	Milk kappa-casein percentage	CNVR30					CNVR46
94	chr11:61789842-61802052	chr11	61789842	61802052	12210	gain	ENSBTAG00000005151	WDPCP
95	chr11:69355800-69385456	chr11	69355800	69385456	29656	loss
96	chr11:70129800-70144200	chr11	70129800	70144200	14400	loss						1	Teat length
97	chr11:71126485-71132010	chr11	71126485	71132010	5525	loss	ENSBTAG00000018669	PLB1				3	Milk kappa-casein percentage ,Milk kappa-casein percentage ,Milk kappa-casein percentage
98	chr11:74253000-74289000	chr11	74253000	74289000	36000	loss
99	chr11:78884994-78889809	chr11	78884994	78889809	4815	loss	ENSBTAG00000020893	MATN3
100	chr11:80487000-80526600	chr11	80487000	80526600	39600	both
101	chr11:83413800-83429716	chr11	83413800	83429716	15916	loss	ENSBTAG00000045076
102	chr11:87226200-87233400	chr11	87226200	87233400	7200	loss	ENSBTAG00000004259	HPCAL1
103	chr11:93422108-93572707	chr11	93422108	93572707	150599	loss	ENSBTAG00000039225;ENSBTAG00000038726					21	Body depth ,Calving ease (maternal) ,Calving ease ,Feet and leg conformation ,Foot angle ,Length of productive life ,Milk fat percentage ,Milk fat yield ,Milk protein yield ,Milk yield ,Net merit ,PTA type ,Rear leg placement - rear view ,Rump width ,Somatic cell score ,Stature ,Stillbirth ,Strength ,Udder attachment ,Udder depth ,Udder height
104	chr11:93826433-93843293	chr11	93826433	93843293	16860	loss	ENSBTAG00000038822
105	chr11:99218996-99226292	chr11	99218996	99226292	7296	loss	ENSBTAG00000020959	SET
106	chr11:99324899-99396899	chr11	99324899	99396899	72000	loss	ENSBTAG00000036099;ENSBTAG00000012485;ENSBTAG00000036101	SPOUT1;CCBL1
107	chr11:107284496-107310640	chr11	107284496	107310640	26144	loss
108	chr12:935136-954101	chr12	935136	954101	18965	both											CNVR39	CNVR1842	CNVR56
109	chr12:8499665-8552060	chr12	8499665	8552060	52395	gain	ENSBTAG00000046667;ENSBTAG00000045600	RF00001
110	chr12:23001424-23008803	chr12	23001424	23008803	7379	loss	ENSBTAG00000034033	LHFPL6
111	chr12:32209416-32230185	chr12	32209416	32230185	20769	loss												CNVR1891	CNVR63
112	chr12:33915541-33953668	chr12	33915541	33953668	38127	loss	ENSBTAG00000019529	ATP8A2
113	chr12:41377501-41387480	chr12	41377501	41387480	9979	loss
114	chr12:43164437-43201525	chr12	43164437	43201525	37088	loss											CNVR40	CNVR1915	CNVR65
115	chr12:45060797-45082781	chr12	45060797	45082781	21984	loss
116	chr12:55401566-55406150	chr12	55401566	55406150	4584	loss
117	chr12:65256336-65420424	chr12	65256336	65420424	164088	loss
118	chr12:67535450-67579193	chr12	67535450	67579193	43743	loss										CNVR373	CNVR41	CNVR1975	CNVR70
119	chr12:70295164-70619400	chr12	70295164	70619400	324236	loss											CNVR42	CNVR1978	CNVR71
120	chr12:70643535-71256600	chr12	70643535	71256600	613065	loss						1	Arachidic acid content		CNVR109		CNVR43	CNVR1978	CNVR71
121	chr12:71258402-72060873	chr12	71258402	72060873	802471	both	ENSBTAG00000047383					1	Interval to first estrus after calving		CNVR71		CNVR44	CNVR1978	CNVR71
122	chr12:72089999-72147756	chr12	72089999	72147756	57757	loss	ENSBTAG00000045751								CNVR138		CNVR45	CNVR1978	CNVR71
123	chr12:72206282-72242192	chr12	72206282	72242192	35910	loss											CNVR46	CNVR1979	CNVR72
124	chr12:72246798-72267683	chr12	72246798	72267683	20885	both											CNVR47	CNVR1979	CNVR72
125	chr12:72422527-72998187	chr12	72422527	72998187	575660	both	ENSBTAG00000047181					1	Somatic cell score	CNVR22		CNVR375	CNVR48	CNVR1982	CNVR73
126	chr12:73122043-73961921	chr12	73122043	73961921	839878	both	ENSBTAG00000046041;ENSBTAG00000047764							CNVR27		CNVR375	CNVR49	CNVR1982	CNVR73
127	chr12:74006490-74362919	chr12	74006490	74362919	356429	both	ENSBTAG00000047360							CNVR27		CNVR375	CNVR50	CNVR1982	CNVR73
128	chr12:74365582-74378001	chr12	74365582	74378001	12419	gain								CNVR27		CNVR375	CNVR51	CNVR1982	CNVR73
129	chr12:74430766-75251016	chr12	74430766	75251016	820250	both	ENSBTAG00000023309									CNVR375	CNVR52	CNVR1982	CNVR73
130	chr12:75413695-75428651	chr12	75413695	75428651	14956	loss											CNVR53	CNVR1982	CNVR73
131	chr12:75446705-76119611	chr12	75446705	76119611	672906	both	ENSBTAG00000039714;ENSBTAG00000026070										CNVR54	CNVR1982	CNVR73
132	chr12:76144135-76320545	chr12	76144135	76320545	176410	both											CNVR55	CNVR1982	CNVR73
133	chr12:76580070-76627800	chr12	76580070	76627800	47730	both											CNVR56	CNVR1982	CNVR73
134	chr12:84216087-84221729	chr12	84216087	84221729	5642	loss
135	chr13:237399-313193	chr13	237399	313193	75794	loss
136	chr13:866715-886820	chr13	866715	886820	20105	loss	ENSBTAG00000008338	PLCB1
137	chr13:5335642-5574580	chr13	5335642	5574580	238938	gain	ENSBTAG00000047779	SRY	Ovotesticular DSD (Disorder of Sexual Development)	1230	horse, cattle
138	chr13:6372701-6380408	chr13	6372701	6380408	7707	loss
139	chr13:8588168-8594930	chr13	8588168	8594930	6762	loss
140	chr13:10076657-10085917	chr13	10076657	10085917	9260	loss
141	chr13:10483638-10496399	chr13	10483638	10496399	12761	loss	ENSBTAG00000000939	KIF16B
142	chr13:10949400-10996200	chr13	10949400	10996200	46800	gain	ENSBTAG00000023169
143	chr13:14640903-14647826	chr13	14640903	14647826	6923	loss
144	chr13:16692372-16699474	chr13	16692372	16699474	7102	loss
145	chr13:16973551-16987074	chr13	16973551	16987074	13523	loss
146	chr13:35197094-35204432	chr13	35197094	35204432	7338	gain
147	chr13:36837000-36855000	chr13	36837000	36855000	18000	loss
148	chr13:40170866-40211801	chr13	40170866	40211801	40935	gain	ENSBTAG00000009291	CFAP61
149	chr13:41430539-41439997	chr13	41430539	41439997	9458	loss
150	chr13:46490907-46502301	chr13	46490907	46502301	11394	loss	ENSBTAG00000039356;ENSBTAG00000014194	ADARB2
151	chr13:48312253-48323883	chr13	48312253	48323883	11630	loss	ENSBTAG00000014048	SHLD1
152	chr13:48988867-49017998	chr13	48988867	49017998	29131	both
153	chr13:50346196-50406319	chr13	50346196	50406319	60123	gain	ENSBTAG00000048291;ENSBTAG00000045753;ENSBTAG00000048089;ENSBTAG00000047653;ENSBTAG00000045555;ENSBTAG00000046276;ENSBTAG00000046776;ENSBTAG00000047638;ENSBTAG00000047320;ENSBTAG00000047962;ENSBTAG00000047102;ENSBTAG00000046716;ENSBTAG00000046631
154	chr13:53242077-53246749	chr13	53242077	53246749	4672	loss
155	chr13:53849596-53864034	chr13	53849596	53864034	14438	loss	ENSBTAG00000039016					1	Somatic cell score		CNVR191			CNVR2048	CNVR82
156	chr13:53929800-53983800	chr13	53929800	53983800	54000	loss	ENSBTAG00000039520	SIRPB1							CNVR191		CNVR57	CNVR2049	CNVR82
157	chr13:54125806-54133665	chr13	54125806	54133665	7859	loss	ENSBTAG00000031715	PCMTD2							CNVR191				CNVR82
158	chr13:57921938-57946186	chr13	57921938	57946186	24248	loss						3	Age at puberty ,Percentage normal sperm ,Age at puberty
159	chr13:58660072-58664861	chr13	58660072	58664861	4789	loss	ENSBTAG00000013574	ANKRD60				1	Fertility index
160	chr13:63029259-63066883	chr13	63029259	63066883	37624	gain	ENSBTAG00000009144	BPIFA2A
161	chr13:63865750-63873778	chr13	63865750	63873778	8028	loss
162	chr13:69613086-69644193	chr13	69613086	69644193	31107	loss
163	chr13:75937802-75948035	chr13	75937802	75948035	10233	loss	ENSBTAG00000009675
164	chr13:77745324-77758175	chr13	77745324	77758175	12851	loss
165	chr13:82151265-82155848	chr13	82151265	82155848	4583	loss
166	chr14:881731-889363	chr14	881731	889363	7632	gain
167	chr14:2140153-2147118	chr14	2140153	2147118	6965	gain	ENSBTAG00000045727					2	Milk fat yield ,Milk yield
168	chr14:2705242-2710960	chr14	2705242	2710960	5718	gain	ENSBTAG00000004596					1	Milk fat percentage
169	chr14:2734733-2741464	chr14	2734733	2741464	6731	loss	ENSBTAG00000004595	GML
170	chr14:3673690-3680311	chr14	3673690	3680311	6621	loss						1	Milk fat percentage
171	chr14:4802577-4816102	chr14	4802577	4816102	13525	gain						16	Milk fat percentage ,Milk protein percentage ,Dairy form ,Milk fat percentage ,Milk fat percentage ,Milk fat percentage ,Milk fat percentage ,Milk fat yield ,Milk protein percentage ,Milk protein yield ,Milk yield ,Net merit ,Stillbirth ,Strength ,Udder cleft ,Milk fat percentage
172	chr14:11401757-11433937	chr14	11401757	11433937	32180	gain	ENSBTAG00000003185	NONE
173	chr14:11548441-11553025	chr14	11548441	11553025	4584	gain
174	chr14:12134093-12141661	chr14	12134093	12141661	7568	loss
175	chr14:14495400-14941800	chr14	14495400	14941800	446400	loss												CNVR2084	CNVR89
176	chr14:15007908-15419549	chr14	15007908	15419549	411641	both												CNVR2085	CNVR90
177	chr14:17327945-17343000	chr14	17327945	17343000	15055	both
178	chr14:19077026-19086305	chr14	19077026	19086305	9279	loss
179	chr14:21173473-21190801	chr14	21173473	21190801	17328	gain	ENSBTAG00000046325
180	chr14:23886927-23897288	chr14	23886927	23897288	10361	loss						4	Body weight (birth) ,Body weight (weaning) ,Body weight (yearling) ,Carcass weight
181	chr14:24673367-24694350	chr14	24673367	24694350	20983	loss
182	chr14:32254200-32316378	chr14	32254200	32316378	62178	loss
183	chr14:32329800-32567458	chr14	32329800	32567458	237658	both	ENSBTAG00000040021
184	chr14:33658414-33663011	chr14	33658414	33663011	4597	loss
185	chr14:39159156-39177898	chr14	39159156	39177898	18742	loss	ENSBTAG00000045113	RF00026
186	chr14:43293354-43342200	chr14	43293354	43342200	48846	gain						1	Scrotal circumference
187	chr14:44861929-44868351	chr14	44861929	44868351	6422	loss									CNVR120				CNVR92
188	chr14:49639181-49668537	chr14	49639181	49668537	29356	loss
189	chr14:54113364-54125730	chr14	54113364	54125730	12366	both	ENSBTAG00000038281	CSMD3									CNVR58	CNVR2119	CNVR95
190	chr14:54808200-54834491	chr14	54808200	54834491	26291	gain											CNVR59	CNVR2121	CNVR96
191	chr14:68612977-68620786	chr14	68612977	68620786	7809	loss	ENSBTAG00000017165	MATN2
192	chr14:74320361-74331890	chr14	74320361	74331890	11529	loss
193	chr14:78332052-78337718	chr14	78332052	78337718	5666	loss
194	chr14:78357000-78381000	chr14	78357000	78381000	24000	loss
195	chr14:79159932-79347421	chr14	79159932	79347421	187489	loss	ENSBTAG00000002851;ENSBTAG00000046121								CNVR163		CNVR60	CNVR2145	CNVR101
196	chr14:80450870-80470492	chr14	80450870	80470492	19622	loss
197	chr14:81453668-81470480	chr14	81453668	81470480	16812	loss
198	chr14:82140638-82145493	chr14	82140638	82145493	4855	loss
199	chr15:187-13457	chr15	187	13457	13270	gain
200	chr15:1798462-1804137	chr15	1798462	1804137	5675	loss	ENSBTAG00000012279;ENSBTAG00000005392	AASDHPPT;KBTBD3
201	chr15:1854052-1872019	chr15	1854052	1872019	17967	gain	ENSBTAG00000047187
202	chr15:13322143-13335226	chr15	13322143	13335226	13083	gain
203	chr15:15762256-15773511	chr15	15762256	15773511	11255	loss											CNVR61	CNVR2206	CNVR105
204	chr15:19745930-19771453	chr15	19745930	19771453	25523	loss
205	chr15:25555247-25580484	chr15	25555247	25580484	25237	gain
206	chr15:26566702-26610989	chr15	26566702	26610989	44287	both
207	chr15:29553000-29646246	chr15	29553000	29646246	93246	loss
208	chr15:31858206-31864699	chr15	31858206	31864699	6493	loss									CNVR46				CNVR106
209	chr15:39827606-39836649	chr15	39827606	39836649	9043	loss	ENSBTAG00000013033	BTBD10
210	chr15:40618507-40673563	chr15	40618507	40673563	55056	loss						2	Milk kappa-casein percentage ,Milk unglycosylated kappa-casein percentage
211	chr15:41682536-41687309	chr15	41682536	41687309	4773	loss	ENSBTAG00000002914	NONE
212	chr15:41695132-41714951	chr15	41695132	41714951	19819	loss
213	chr15:42483000-42495000	chr15	42483000	42495000	12000	loss	ENSBTAG00000015566	CTR9
214	chr15:42878872-42884680	chr15	42878872	42884680	5808	loss
215	chr15:43172123-43176454	chr15	43172123	43176454	4331	loss	ENSBTAG00000043981	SBF2
216	chr15:46481279-46486104	chr15	46481279	46486104	4825	loss	ENSBTAG00000045599;ENSBTAG00000047104
217	chr15:47819346-47860030	chr15	47819346	47860030	40684	loss	ENSBTAG00000027949;ENSBTAG00000020952							CNVR19	CNVR113			CNVR2251	CNVR109
218	chr15:49818881-49833598	chr15	49818881	49833598	14717	loss	ENSBTAG00000048307	OR52E2
219	chr15:49867617-49960556	chr15	49867617	49960556	92939	loss	ENSBTAG00000040139;ENSBTAG00000045872;ENSBTAG00000035006;ENSBTAG00000035008											CNVR2264	CNVR112
220	chr15:50711400-50762040	chr15	50711400	50762040	50640	both	ENSBTAG00000046816;ENSBTAG00000037474;ENSBTAG00000047714;ENSBTAG00000047500	OR51G1;OR51A7
221	chr15:51085850-51105000	chr15	51085850	51105000	19150	loss	ENSBTAG00000039185
222	chr15:51563614-51575783	chr15	51563614	51575783	12169	loss	ENSBTAG00000047860
223	chr15:51732239-51743556	chr15	51732239	51743556	11317	loss	ENSBTAG00000031903
224	chr15:52217118-52284308	chr15	52217118	52284308	67190	both	ENSBTAG00000013997;ENSBTAG00000023648;ENSBTAG00000037826
225	chr15:57211249-57245322	chr15	57211249	57245322	34073	loss	ENSBTAG00000047129	B3GNT6
226	chr15:57762915-57786850	chr15	57762915	57786850	23935	loss
227	chr15:69290208-69300476	chr15	69290208	69300476	10268	loss
228	chr15:69466133-69470727	chr15	69466133	69470727	4594	gain
229	chr15:73525985-73531726	chr15	73525985	73531726	5741	loss
230	chr15:79377008-79387463	chr15	79377008	79387463	10455	loss												CNVR2317	CNVR118
231	chr15:79586142-79616890	chr15	79586142	79616890	30748	gain	ENSBTAG00000037666;ENSBTAG00000046923											CNVR2319	CNVR119
232	chr15:80478211-80842718	chr15	80478211	80842718	364507	loss	ENSBTAG00000035985;ENSBTAG00000046710;ENSBTAG00000046274;ENSBTAG00000035059;ENSBTAG00000022858;ENSBTAG00000023310;ENSBTAG00000024423;ENSBTAG00000046845;ENSBTAG00000035990;ENSBTAG00000039348;ENSBTAG00000038049;ENSBTAG00000014513;ENSBTAG00000035989;ENSBTAG00000045723;ENSBTAG00000046167;ENSBTAG00000035031;ENSBTAG00000035986					1	Liver abscess		CNVR149		CNVR62	CNVR2324	CNVR122
233	chr15:81866035-81929008	chr15	81866035	81929008	62973	loss	ENSBTAG00000020285;ENSBTAG00000002007	PRG3
234	chr15:82817410-82821861	chr15	82817410	82821861	4451	loss
235	chr15:83424015-83444246	chr15	83424015	83444246	20231	gain
236	chr15:84032927-84047540	chr15	84032927	84047540	14613	loss	ENSBTAG00000002071								CNVR131			CNVR2339	CNVR126
237	chr15:85284406-85294656	chr15	85284406	85294656	10250	gain
238	chr16:347-15133	chr16	347	15133	14786	gain
239	chr16:423000-430836	chr16	423000	430836	7836	loss	ENSBTAG00000046445
240	chr16:615184-627467	chr16	615184	627467	12283	loss
241	chr16:5728695-5765400	chr16	5728695	5765400	36705	loss	ENSBTAG00000024647										CNVR63	CNVR2346	CNVR128
242	chr16:6073329-6083821	chr16	6073329	6083821	10492	gain	ENSBTAG00000039995	CFH	Membranoproliferative glomerulonephritis type II	636	pig							CNVR2348	CNVR129
243	chr16:6978600-6993000	chr16	6978600	6993000	14400	loss
244	chr16:8605764-8644120	chr16	8605764	8644120	38356	loss											CNVR64	CNVR2353	CNVR130
245	chr16:10391093-10408032	chr16	10391093	10408032	16939	loss
246	chr16:10452702-10461061	chr16	10452702	10461061	8359	loss
247	chr16:14002200-14021938	chr16	14002200	14021938	19738	loss
248	chr16:14511638-14522039	chr16	14511638	14522039	10401	loss
249	chr16:17324371-17333551	chr16	17324371	17333551	9180	loss
250	chr16:17835553-17843306	chr16	17835553	17843306	7753	loss
251	chr16:18256036-18263064	chr16	18256036	18263064	7028	loss
252	chr16:20016213-20029804	chr16	20016213	20029804	13591	loss	ENSBTAG00000006188	USH2A
253	chr16:26271000-26279864	chr16	26271000	26279864	8864	loss
254	chr16:26757000-26763000	chr16	26757000	26763000	6000	loss	ENSBTAG00000013483	TAF1A
255	chr16:29364040-29412026	chr16	29364040	29412026	47986	loss	ENSBTAG00000016185	ENAH
256	chr16:48865576-48882143	chr16	48865576	48882143	16567	loss
257	chr16:49206389-49214434	chr16	49206389	49214434	8045	gain	ENSBTAG00000047285
258	chr16:52871450-52889980	chr16	52871450	52889980	18530	gain	ENSBTAG00000018730;ENSBTAG00000018729	ZBTB17;SPEN
259	chr16:55763529-55771473	chr16	55763529	55771473	7944	loss	ENSBTAG00000038222					2	Milk kappa-casein percentage ,Milk unglycosylated kappa-casein percentage
260	chr16:56374491-56383855	chr16	56374491	56383855	9364	gain
261	chr16:58404542-58412943	chr16	58404542	58412943	8401	loss
262	chr16:63934200-63945000	chr16	63934200	63945000	10800	loss
263	chr16:64826876-64837949	chr16	64826876	64837949	11073	loss
264	chr16:76671000-76681800	chr16	76671000	76681800	10800	loss						1	Body weight (birth)
265	chr16:78099000-78111000	chr16	78099000	78111000	12000	loss	ENSBTAG00000008944	CRB1
266	chr17:8807709-8983455	chr17	8807709	8983455	175746	loss	ENSBTAG00000045580					1	Milk yield				CNVR65	CNVR2448	CNVR140
267	chr17:15415657-15479972	chr17	15415657	15479972	64315	loss
268	chr17:25028987-25126066	chr17	25028987	25126066	97079	gain	ENSBTAG00000040370;ENSBTAG00000046669;ENSBTAG00000036321;ENSBTAG00000035012										CNVR66	CNVR2468	CNVR142
269	chr17:35643033-36054389	chr17	35643033	36054389	411356	gain	ENSBTAG00000046302;ENSBTAG00000045738;ENSBTAG00000035606;ENSBTAG00000045938
270	chr17:49099342-49123627	chr17	49099342	49123627	24285	gain
271	chr17:50563409-50588763	chr17	50563409	50588763	25354	gain									CNVR7				CNVR145
272	chr17:50610596-50670606	chr17	50610596	50670606	60010	gain
273	chr17:50698845-50973369	chr17	50698845	50973369	274524	gain	ENSBTAG00000046439;ENSBTAG00000046657										CNVR67	CNVR2505	CNVR146
274	chr17:51101106-51607800	chr17	51101106	51607800	506694	gain	ENSBTAG00000047597;ENSBTAG00000033558;ENSBTAG00000046306;ENSBTAG00000039769;ENSBTAG00000047085	PRAME									CNVR68	CNVR2507	CNVR147
275	chr17:51609566-51663261	chr17	51609566	51663261	53695	gain	ENSBTAG00000034761
276	chr17:51812855-52093524	chr17	51812855	52093524	280669	gain	ENSBTAG00000046986;ENSBTAG00000033620
277	chr17:52451606-52465200	chr17	52451606	52465200	13594	gain
278	chr17:63653207-63669035	chr17	63653207	63669035	15828	loss	ENSBTAG00000037527	OAS1X									CNVR69	CNVR2512	CNVR148
279	chr17:72901769-72919188	chr17	72901769	72919188	17419	loss	ENSBTAG00000031160	IGLL1							CNVR69			CNVR2520	CNVR149
280	chr17:72995301-73041468	chr17	72995301	73041468	46167	gain	ENSBTAG00000046083;ENSBTAG00000033890;ENSBTAG00000001005	ZNF280A;ZNF280B									CNVR70		CNVR150
281	chr18:72-19375	chr18	72	19375	19303	loss
282	chr18:658626-663963	chr18	658626	663963	5337	gain
283	chr18:669660-783996	chr18	669660	783996	114336	gain						1	Shear force
284	chr18:990340-1010936	chr18	990340	1010936	20596	loss
285	chr18:11433813-11467800	chr18	11433813	11467800	33987	both										CNVR496			CNVR153
286	chr18:12381570-12521622	chr18	12381570	12521622	140052	gain	ENSBTAG00000000009;ENSBTAG00000012465;ENSBTAG00000040605;ENSBTAG00000012446	FOXF1;FOXC2;FOXL1;MTHFSD								CNVR497			CNVR154
287	chr18:14950644-14961354	chr18	14950644	14961354	10710	loss	ENSBTAG00000033441	SHCBP1
288	chr18:24009600-24015203	chr18	24009600	24015203	5603	loss	ENSBTAG00000032702
289	chr18:26878167-26885109	chr18	26878167	26885109	6942	loss
290	chr18:43800200-43831800	chr18	43800200	43831800	31600	both	ENSBTAG00000047062	LRP3
291	chr18:45957195-45964012	chr18	45957195	45964012	6817	loss	ENSBTAG00000003826	SCN1B
292	chr18:47494623-47514600	chr18	47494623	47514600	19977	gain	ENSBTAG00000038869	ZNF383
293	chr18:50909400-50988600	chr18	50909400	50988600	79200	loss
294	chr18:51023786-51028278	chr18	51023786	51028278	4492	loss
295	chr18:51752448-51778075	chr18	51752448	51778075	25627	gain	ENSBTAG00000006859
296	chr18:53353800-53395136	chr18	53353800	53395136	41336	gain	ENSBTAG00000013921;ENSBTAG00000002682	CKM;MARK4
297	chr18:56953382-56964975	chr18	56953382	56964975	11593	loss	ENSBTAG00000039935	KCNC3				8	Calving ease (maternal) ,Calving ease ,Conception rate ,Length of productive life ,Length of productive life ,Length of productive life ,Lifetime profit index ,Stillbirth
298	chr18:57604396-57731195	chr18	57604396	57731195	126799	gain	ENSBTAG00000030440;ENSBTAG00000037710;ENSBTAG00000038024;ENSBTAG00000047301;ENSBTAG00000037699	SIGLECL1
299	chr18:58222876-58243256	chr18	58222876	58243256	20380	both
300	chr18:58565743-58580790	chr18	58565743	58580790	15047	loss	ENSBTAG00000047617									CNVR526			CNVR164
301	chr18:61384903-61434815	chr18	61384903	61434815	49912	gain	ENSBTAG00000009171;ENSBTAG00000014953;ENSBTAG00000036224	MGC157082								CNVR530		CNVR2586	CNVR167
302	chr18:61449738-61461192	chr18	61449738	61461192	11454	both										CNVR530	CNVR71	CNVR2586	CNVR167
303	chr18:61553202-61576480	chr18	61553202	61576480	23278	gain										CNVR530		CNVR2586	CNVR167
304	chr18:61597046-61838751	chr18	61597046	61838751	241705	both	ENSBTAG00000047602;ENSBTAG00000014328;ENSBTAG00000002290;ENSBTAG00000009364;ENSBTAG00000013345	MGC138914				1	Length of productive life		CNVR65	CNVR530	CNVR72	CNVR2586	CNVR167
305	chr18:61863300-61918371	chr18	61863300	61918371	55071	loss									CNVR65	CNVR530	CNVR73	CNVR2587	CNVR167
306	chr18:62896332-62900824	chr18	62896332	62900824	4492	gain	ENSBTAG00000045854
307	chr18:62971550-62985718	chr18	62971550	62985718	14168	gain	ENSBTAG00000045795	KIR2DS1
308	chr18:63046592-63054655	chr18	63046592	63054655	8063	gain	ENSBTAG00000026080
309	chr18:63178758-63350879	chr18	63178758	63350879	172121	both	ENSBTAG00000039892;ENSBTAG00000039932;ENSBTAG00000026944;ENSBTAG00000037830;ENSBTAG00000000930;ENSBTAG00000039086;ENSBTAG00000019348;ENSBTAG00000039691;ENSBTAG00000005841;ENSBTAG00000048145
310	chr18:63505800-63565675	chr18	63505800	63565675	59875	gain	ENSBTAG00000030360;ENSBTAG00000038890											CNVR2591	CNVR168
311	chr18:63753486-63835224	chr18	63753486	63835224	81738	loss	ENSBTAG00000039081;ENSBTAG00000046087;ENSBTAG00000024895;ENSBTAG00000045803;ENSBTAG00000047236;ENSBTAG00000000688;ENSBTAG00000030344;ENSBTAG00000039628;ENSBTAG00000038022
312	chr18:65765840-65771461	chr18	65765840	65771461	5621	loss						3	Somatic cell score ,Length of productive life ,Length of productive life				CNVR74		CNVR169
313	chr19:1352-64047	chr19	1352	64047	62695	gain
314	chr19:2021400-2082600	chr19	2021400	2082600	61200	loss
315	chr19:2230138-2242214	chr19	2230138	2242214	12076	gain
316	chr19:2587483-2617016	chr19	2587483	2617016	29533	loss									CNVR134	CNVR540			CNVR173
317	chr19:2843319-2863433	chr19	2843319	2863433	20114	gain
318	chr19:2865033-2879861	chr19	2865033	2879861	14828	loss
319	chr19:2991564-3021416	chr19	2991564	3021416	29852	loss
320	chr19:3423614-3437013	chr19	3423614	3437013	13399	both	ENSBTAG00000010674									CNVR542			CNVR175
321	chr19:3733533-3763800	chr19	3733533	3763800	30267	gain
322	chr19:3903105-3911400	chr19	3903105	3911400	8295	gain										CNVR543			CNVR176
323	chr19:3948465-3977181	chr19	3948465	3977181	28716	gain	ENSBTAG00000036115	NONE								CNVR544			CNVR177
324	chr19:4012077-4044600	chr19	4012077	4044600	32523	gain										CNVR545			CNVR178
325	chr19:6520712-6525697	chr19	6520712	6525697	4985	loss
326	chr19:7868589-7874255	chr19	7868589	7874255	5666	loss	ENSBTAG00000004449	DGKE
327	chr19:11460287-11499870	chr19	11460287	11499870	39583	gain	ENSBTAG00000047313;ENSBTAG00000012068	BRIP1				1	Metabolic body weight
328	chr19:12535711-12542592	chr19	12535711	12542592	6881	gain	ENSBTAG00000033841;ENSBTAG00000002663	BCAS3
329	chr19:12545894-12565072	chr19	12545894	12565072	19178	loss
330	chr19:12567439-12575632	chr19	12567439	12575632	8193	gain	ENSBTAG00000045964
331	chr19:16887303-16900104	chr19	16887303	16900104	12801	gain	ENSBTAG00000025200	ASIC2
332	chr19:19796737-19954675	chr19	19796737	19954675	157938	both	ENSBTAG00000023970;ENSBTAG00000007238;ENSBTAG00000024490;ENSBTAG00000046595;ENSBTAG00000001836;ENSBTAG00000006894	ULBP11;NOS2										CNVR2637	CNVR184
333	chr19:20325822-20363726	chr19	20325822	20363726	37904	loss	ENSBTAG00000008109	TMEM97
334	chr19:22669737-22680970	chr19	22669737	22680970	11233	loss	ENSBTAG00000046273	FAM57A
335	chr19:24620402-24634578	chr19	24620402	24634578	14176	loss	ENSBTAG00000047049
336	chr19:24768417-24784889	chr19	24768417	24784889	16472	gain
337	chr19:26800033-26868600	chr19	26800033	26868600	68567	gain	ENSBTAG00000011505	RABEP1				1	Body weight
338	chr19:28438816-28449239	chr19	28438816	28449239	10423	loss	ENSBTAG00000001711;ENSBTAG00000001717	BORCS6;AURKB
339	chr19:31894052-31905512	chr19	31894052	31905512	11460	loss
340	chr19:33653262-33659331	chr19	33653262	33659331	6069	loss
341	chr19:35924354-35946766	chr19	35924354	35946766	22412	gain						7	Average daily gain ,Conformation score ,Conformation score ,Conformation score ,Conformation score ,Muscularity ,Muscularity
342	chr19:37434600-37441800	chr19	37434600	37441800	7200	loss
343	chr19:43911820-43928259	chr19	43911820	43928259	16439	gain	ENSBTAG00000046183;ENSBTAG00000039550	RF00004								CNVR571			CNVR194
344	chr19:47744181-47748679	chr19	47744181	47748679	4498	gain	ENSBTAG00000015739	MRC2	Tail, crooked	1452	cattle	11	Dairy form ,Feet and leg conformation ,PTA type ,Rear leg placement - rear view ,Rump width ,Stature ,Teat placement - rear ,Udder attachment ,Udder cleft ,Udder depth ,Udder height
345	chr19:55426094-55439958	chr19	55426094	55439958	13864	loss
346	chr19:57553184-57561320	chr19	57553184	57561320	8136	both	ENSBTAG00000008328
347	chr19:57723855-57729774	chr19	57723855	57729774	5919	gain	ENSBTAG00000004617	KIF19
348	chr19:58724484-58738264	chr19	58724484	58738264	13780	loss
349	chr19:62019135-62044950	chr19	62019135	62044950	25815	gain	ENSBTAG00000006921	ABCA6
350	chr19:63340294-63349916	chr19	63340294	63349916	9622	loss
351	chr2:114421-144222	chr2	114421	144222	29801	loss
352	chr2:2008989-2035768	chr2	2008989	2035768	26779	loss	ENSBTAG00000047403	RF00026
353	chr2:5439533-5470496	chr2	5439533	5470496	30963	loss
354	chr2:12077743-12089475	chr2	12077743	12089475	11732	loss
355	chr2:39226064-39232719	chr2	39226064	39232719	6655	loss
356	chr2:43365643-43383940	chr2	43365643	43383940	18297	loss	ENSBTAG00000012816
357	chr2:46471157-46488011	chr2	46471157	46488011	16854	loss						1	Somatic cell score
358	chr2:54634496-54651591	chr2	54634496	54651591	17095	gain
359	chr2:55586636-55598797	chr2	55586636	55598797	12161	loss												CNVR299	CNVR209
360	chr2:61008938-61016206	chr2	61008938	61016206	7268	loss
361	chr2:64547345-64553051	chr2	64547345	64553051	5706	loss
362	chr2:66264130-66271996	chr2	66264130	66271996	7866	loss	ENSBTAG00000046351;ENSBTAG00000045710;ENSBTAG00000047913;ENSBTAG00000047445;ENSBTAG00000047042;ENSBTAG00000047790	bta-mir-2904-3;bta-mir-2887-2
363	chr2:68405400-68416200	chr2	68405400	68416200	10800	loss
364	chr2:68454552-68459124	chr2	68454552	68459124	4572	loss
365	chr2:70153218-70165686	chr2	70153218	70165686	12468	gain
366	chr2:73204938-73221613	chr2	73204938	73221613	16675	loss
367	chr2:75471176-75477087	chr2	75471176	75477087	5911	loss											CNVR75		CNVR212
368	chr2:82987662-83062432	chr2	82987662	83062432	74770	loss									CNVR173		CNVR76		CNVR213
369	chr2:90534600-90577800	chr2	90534600	90577800	43200	loss	ENSBTAG00000017436	C2CD6
370	chr2:93950712-93965428	chr2	93950712	93965428	14716	loss
371	chr2:97015313-97023460	chr2	97015313	97023460	8147	loss	ENSBTAG00000002177	PIKFYVE
372	chr2:98479710-98490582	chr2	98479710	98490582	10872	gain						13	Somatic cell score ,Calving ease (maternal) ,Calving ease ,Foot angle ,Length of productive life ,Milk fat yield ,Milk protein yield ,Milk yield ,Net merit ,Rump angle ,Stature ,Stillbirth ,Udder depth				CNVR77		CNVR214
373	chr2:100626083-100667529	chr2	100626083	100667529	41446	gain
374	chr2:111800345-111814274	chr2	111800345	111814274	13929	gain	ENSBTAG00000017258	ACSL3
375	chr2:116109288-116121859	chr2	116109288	116121859	12571	loss
376	chr2:122934370-122939014	chr2	122934370	122939014	4644	loss
377	chr2:124174066-124216269	chr2	124174066	124216269	42203	loss
378	chr2:124316443-124400184	chr2	124316443	124400184	83741	loss									CNVR174		CNVR78	CNVR389	CNVR216
379	chr2:124540289-124551000	chr2	124540289	124551000	10711	loss
380	chr2:124758509-124795615	chr2	124758509	124795615	37106	loss
381	chr2:127878412-127895667	chr2	127878412	127895667	17255	loss	ENSBTAG00000003069	MAN1C1				9	Milk zinc content ,Milk zinc content ,Milk zinc content ,Milk zinc content ,Milk zinc content ,Milk zinc content ,Milk zinc content ,Milk zinc content ,Milk zinc content
382	chr2:132249471-132266744	chr2	132249471	132266744	17273	loss	ENSBTAG00000040215	EIF4G3						CNVR39					CNVR217
383	chr2:133145783-133183800	chr2	133145783	133183800	38017	loss	ENSBTAG00000046977;ENSBTAG00000020499	PLA2G2D4;PLA2G2D1						CNVR39					CNVR217
384	chr2:133277313-133294939	chr2	133277313	133294939	17626	gain	ENSBTAG00000005759	PLA2G2A						CNVR39					CNVR217
385	chr2:134821277-134826089	chr2	134821277	134826089	4812	loss								CNVR39					CNVR217
386	chr20:5920200-5927400	chr20	5920200	5927400	7200	loss
387	chr20:6592031-6596452	chr20	6592031	6596452	4421	loss	ENSBTAG00000016002	FAM169A
388	chr20:16401914-16407686	chr20	16401914	16407686	5772	gain
389	chr20:18353330-18359079	chr20	18353330	18359079	5749	gain	ENSBTAG00000021607	NDUFAF2
390	chr20:21880439-21893400	chr20	21880439	21893400	12961	loss	ENSBTAG00000042330;ENSBTAG00000044319	RF00406
391	chr20:27029086-27038604	chr20	27029086	27038604	9518	loss
392	chr20:33589971-33595073	chr20	33589971	33595073	5102	loss	ENSBTAG00000011766	C7
393	chr20:35892648-35897109	chr20	35892648	35897109	4461	loss
394	chr20:43832110-43842213	chr20	43832110	43842213	10103	loss
395	chr20:44941345-44945906	chr20	44941345	44945906	4561	loss
396	chr20:44978680-44988243	chr20	44978680	44988243	9563	loss
397	chr20:45894437-45904745	chr20	45894437	45904745	10308	both
398	chr20:46018678-46030241	chr20	46018678	46030241	11563	loss
399	chr20:47587448-47593455	chr20	47587448	47593455	6007	gain
400	chr20:48102602-48112921	chr20	48102602	48112921	10319	both
401	chr20:48540721-48559429	chr20	48540721	48559429	18708	loss
402	chr20:48918600-48936600	chr20	48918600	48936600	18000	loss	ENSBTAG00000002845	CDH10
403	chr20:49482648-49492782	chr20	49482648	49492782	10134	loss
404	chr20:49668349-49677315	chr20	49668349	49677315	8966	loss
405	chr20:49877576-49890607	chr20	49877576	49890607	13031	loss
406	chr20:55548679-55709432	chr20	55548679	55709432	160753	loss	ENSBTAG00000012971					1	Body weight gain		CNVR185				CNVR225
407	chr20:56698200-56716200	chr20	56698200	56716200	18000	loss	ENSBTAG00000016444	RETREG1
408	chr20:60471669-60522510	chr20	60471669	60522510	50841	gain												CNVR2769	CNVR226
409	chr20:62463000-62479018	chr20	62463000	62479018	16018	loss
410	chr20:64449000-64456200	chr20	64449000	64456200	7200	loss						1	Shear force
411	chr20:65270227-65282104	chr20	65270227	65282104	11877	loss
412	chr20:65518200-65521800	chr20	65518200	65521800	3600	loss	ENSBTAG00000019210	ADCY2
413	chr20:67235655-67254408	chr20	67235655	67254408	18753	loss
414	chr20:69992360-70020559	chr20	69992360	70020559	28199	loss
415	chr21:2042602-2048215	chr21	2042602	2048215	5613	gain
416	chr21:2049476-2076656	chr21	2049476	2076656	27180	gain	ENSBTAG00000047044;ENSBTAG00000047252	RF00108
417	chr21:2088357-2102832	chr21	2088357	2102832	14475	gain
418	chr21:6095961-6110892	chr21	6095961	6110892	14931	gain	ENSBTAG00000048048
419	chr21:9609580-9640321	chr21	9609580	9640321	30741	both	ENSBTAG00000046611
420	chr21:13253400-13322221	chr21	13253400	13322221	68821	both						1	Metabolic body weight
421	chr21:20081712-20108254	chr21	20081712	20108254	26542	loss	ENSBTAG00000047729;ENSBTAG00000001308										CNVR79	CNVR2804	CNVR232
422	chr21:20124557-20143252	chr21	20124557	20143252	18695	loss	ENSBTAG00000045929;ENSBTAG00000046591										CNVR80	CNVR2804	CNVR232
423	chr21:20323800-20338200	chr21	20323800	20338200	14400	both												CNVR2806	CNVR233
424	chr21:20508313-20517675	chr21	20508313	20517675	9362	loss
425	chr21:20661292-20683172	chr21	20661292	20683172	21880	gain	ENSBTAG00000017054
426	chr21:22548600-22559400	chr21	22548600	22559400	10800	loss	ENSBTAG00000013060	IQGAP1
427	chr21:23011478-23034852	chr21	23011478	23034852	23374	gain	ENSBTAG00000020250	SLC28A1
428	chr21:26372670-26397801	chr21	26372670	26397801	25131	loss
429	chr21:32658915-32693434	chr21	32658915	32693434	34519	gain	ENSBTAG00000021144	PSTPIP1
430	chr21:35329614-35335421	chr21	35329614	35335421	5807	loss
431	chr21:37423169-37442014	chr21	37423169	37442014	18845	both
432	chr21:47721653-47726277	chr21	47721653	47726277	4624	loss	ENSBTAG00000019350	SLC25A21
433	chr21:48231000-48238200	chr21	48231000	48238200	7200	loss
434	chr21:50349992-50356996	chr21	50349992	50356996	7004	loss						4	Milk riboflavin content ,Milk riboflavin content ,Milk riboflavin content ,Milk riboflavin content
435	chr21:52304173-52332792	chr21	52304173	52332792	28619	both									CNVR168		CNVR81	CNVR2854	CNVR240
436	chr21:54929677-54937566	chr21	54929677	54937566	7889	loss									CNVR132		CNVR82		CNVR244
437	chr21:55920145-55931553	chr21	55920145	55931553	11408	loss	ENSBTAG00000043223;ENSBTAG00000032130;ENSBTAG00000017196	RF00026;CATSPER2;PDIA3
438	chr21:56301343-56323800	chr21	56301343	56323800	22457	loss
439	chr21:58344440-58353547	chr21	58344440	58353547	9107	loss	ENSBTAG00000009845	ITPK1
440	chr21:62492759-62499798	chr21	62492759	62499798	7039	loss
441	chr21:62512200-62537400	chr21	62512200	62537400	25200	loss
442	chr21:64345012-64362821	chr21	64345012	64362821	17809	loss
443	chr21:64676839-64697484	chr21	64676839	64697484	20645	loss
444	chr21:66321184-66336125	chr21	66321184	66336125	14941	loss	ENSBTAG00000035544	CYP46A1
445	chr21:71496445-71536009	chr21	71496445	71536009	39564	gain	ENSBTAG00000046161;ENSBTAG00000048268;ENSBTAG00000045836											CNVR2883	CNVR248
446	chr21:71538451-71542941	chr21	71538451	71542941	4490	gain												CNVR2883	CNVR248
447	chr22:2024098-2051557	chr22	2024098	2051557	27459	gain
448	chr22:2867092-2892156	chr22	2867092	2892156	25064	loss	ENSBTAG00000022751
449	chr22:5757069-5768481	chr22	5757069	5768481	11412	loss
450	chr22:7550810-7566092	chr22	7550810	7566092	15282	loss	ENSBTAG00000021442	CRTAP
451	chr22:7699974-7709842	chr22	7699974	7709842	9868	loss	ENSBTAG00000003952	FBXL2
452	chr22:12054594-12061202	chr22	12054594	12061202	6608	loss	ENSBTAG00000009155	SCN5A
453	chr22:14343257-14347640	chr22	14343257	14347640	4383	loss
454	chr22:16647000-16653000	chr22	16647000	16653000	6000	loss
455	chr22:18553801-18579607	chr22	18553801	18579607	25806	loss
456	chr22:19590848-19602807	chr22	19590848	19602807	11959	loss	ENSBTAG00000013047	GRM7
457	chr22:20284165-20331140	chr22	20284165	20331140	46975	loss
458	chr22:22394184-22398719	chr22	22394184	22398719	4535	loss
459	chr22:22884247-22900488	chr22	22884247	22900488	16241	loss						1	Dry matter intake	CNVR14					CNVR251
460	chr22:22988926-22997091	chr22	22988926	22997091	8165	loss								CNVR14					CNVR251
461	chr22:25430946-25518052	chr22	25430946	25518052	87106	loss	ENSBTAG00000006727
462	chr22:33841048-33851469	chr22	33841048	33851469	10421	loss
463	chr22:35608389-35613010	chr22	35608389	35613010	4621	loss
464	chr22:38434133-38445650	chr22	38434133	38445650	11517	loss
465	chr22:39726153-40075827	chr22	39726153	40075827	349674	gain	ENSBTAG00000021911	PTPRG
466	chr22:40771768-40782088	chr22	40771768	40782088	10320	loss
467	chr22:41702400-41709464	chr22	41702400	41709464	7064	loss	ENSBTAG00000014418	FHIT
468	chr22:42247899-42276198	chr22	42247899	42276198	28299	loss
469	chr22:49442953-49450518	chr22	49442953	49450518	7565	gain
470	chr22:52222680-52235252	chr22	52222680	52235252	12572	loss	ENSBTAG00000020076	CATHL5
471	chr22:53634600-53681400	chr22	53634600	53681400	46800	loss
472	chr22:54631826-54637555	chr22	54631826	54637555	5729	loss	ENSBTAG00000031287	TMEM158
473	chr22:60406313-60410844	chr22	60406313	60410844	4531	loss
474	chr23:7072200-7108200	chr23	7072200	7108200	36000	loss	ENSBTAG00000003037;ENSBTAG00000003038	TAP2
475	chr23:9204434-9225596	chr23	9204434	9225596	21162	gain	ENSBTAG00000006170	ZNF76
476	chr23:9840600-9847800	chr23	9840600	9847800	7200	gain
477	chr23:11031499-11038141	chr23	11031499	11038141	6642	gain
478	chr23:15078518-15129150	chr23	15078518	15129150	50632	loss	ENSBTAG00000006485;ENSBTAG00000007275;ENSBTAG00000015707	TREML1;TREM2;TREML2
479	chr23:17551800-17609400	chr23	17551800	17609400	57600	gain
480	chr23:19990916-19999241	chr23	19990916	19999241	8325	both
481	chr23:21264335-21274561	chr23	21264335	21274561	10226	loss
482	chr23:21694101-21702600	chr23	21694101	21702600	8499	loss						1	Somatic cell score
483	chr23:24662791-24668626	chr23	24662791	24668626	5835	loss	ENSBTAG00000009112	TRAM2
484	chr23:25332753-25438598	chr23	25332753	25438598	105845	both	ENSBTAG00000009656;ENSBTAG00000003352;ENSBTAG00000021077;ENSBTAG00000038128;ENSBTAG00000037605	BOLA-DQA2;BOLA-DQB;BOLA-DQA5				1	Somatic cell score				CNVR83	CNVR2985	CNVR258
485	chr23:25450187-25457384	chr23	25450187	25457384	7197	loss											CNVR84		CNVR258
486	chr23:25459518-25468155	chr23	25459518	25468155	8637	gain	ENSBTAG00000013919										CNVR85		CNVR258
487	chr23:25470428-25481857	chr23	25470428	25481857	11429	loss
488	chr23:25714274-25877569	chr23	25714274	25877569	163295	both	ENSBTAG00000019588	BLA-DQB									CNVR86	CNVR2988	CNVR259
489	chr23:25879464-26231400	chr23	25879464	26231400	351936	gain	ENSBTAG00000033979											CNVR2988	CNVR259
490	chr23:26267400-26379131	chr23	26267400	26379131	111731	both	ENSBTAG00000026163										CNVR87	CNVR2988	CNVR259
491	chr23:26495675-26520195	chr23	26495675	26520195	24520	loss												CNVR2988	CNVR259
492	chr23:26559348-26573599	chr23	26559348	26573599	14251	loss												CNVR2988	CNVR259
493	chr23:26930514-26951590	chr23	26930514	26951590	21076	gain	ENSBTAG00000048304											CNVR2991	CNVR260
494	chr23:26955071-26960709	chr23	26955071	26960709	5638	loss
495	chr23:27342153-27354806	chr23	27342153	27354806	12653	gain	ENSBTAG00000005634	LSM2
496	chr23:27643030-27754071	chr23	27643030	27754071	111041	loss	ENSBTAG00000031905;ENSBTAG00000005182;ENSBTAG00000012208;ENSBTAG00000001476;ENSBTAG00000010166	BoLA;MIC1										CNVR2994	CNVR261
497	chr23:28427400-28482404	chr23	28427400	28482404	55004	both	ENSBTAG00000020116	JSP.1				1	Somatic cell score				CNVR88	CNVR2997	CNVR262
498	chr23:28823077-28849682	chr23	28823077	28849682	26605	loss	ENSBTAG00000025398					2	Somatic cell score ,Somatic cell score		CNVR103		CNVR89	CNVR3001	CNVR263
499	chr23:29145560-29150200	chr23	29145560	29150200	4640	loss	ENSBTAG00000039562	OR12D3
500	chr23:29696807-29820001	chr23	29696807	29820001	123194	loss	ENSBTAG00000015175;ENSBTAG00000000214;ENSBTAG00000047585							CNVR32					CNVR267
501	chr23:30395887-30403360	chr23	30395887	30403360	7473	loss	ENSBTAG00000038908
502	chr23:30439991-30449151	chr23	30439991	30449151	9160	loss												CNVR3011	CNVR268
503	chr23:32416140-32423135	chr23	32416140	32423135	6995	loss
504	chr23:32987148-32993111	chr23	32987148	32993111	5963	loss	ENSBTAG00000004982	GPLD1
505	chr23:43411267-43486589	chr23	43411267	43486589	75322	loss	ENSBTAG00000012039	PHACTR1
506	chr23:46489745-46498946	chr23	46489745	46498946	9201	gain
507	chr23:47760089-47765804	chr23	47760089	47765804	5715	loss								CNVR38					CNVR270
508	chr23:50047971-50056085	chr23	50047971	50056085	8114	loss								CNVR38					CNVR270
509	chr24:3177360-3184307	chr24	3177360	3184307	6947	loss
510	chr24:6894101-6929784	chr24	6894101	6929784	35683	loss
511	chr24:12831133-12859782	chr24	12831133	12859782	28649	loss
512	chr24:13382498-13418416	chr24	13382498	13418416	35918	loss
513	chr24:15822228-15826915	chr24	15822228	15826915	4687	loss
514	chr24:19895819-19902687	chr24	19895819	19902687	6868	loss	ENSBTAG00000004940	CELF4
515	chr24:36372600-36392192	chr24	36372600	36392192	19592	both
516	chr24:44177450-44191702	chr24	44177450	44191702	14252	loss
517	chr24:44590028-44596997	chr24	44590028	44596997	6969	loss
518	chr24:45653352-45659246	chr24	45653352	45659246	5894	loss
519	chr24:47823000-47851383	chr24	47823000	47851383	28383	gain
520	chr24:53711060-53715732	chr24	53711060	53715732	4672	loss
521	chr24:56915349-56961000	chr24	56915349	56961000	45651	loss
522	chr24:61563501-61575148	chr24	61563501	61575148	11647	loss
523	chr24:62357400-62427408	chr24	62357400	62427408	70008	both	ENSBTAG00000037608;ENSBTAG00000037554;ENSBTAG00000039037	SERPINB4				1	Somatic cell score					CNVR3119	CNVR280
524	chr24:62442167-62447662	chr24	62442167	62447662	5495	loss	ENSBTAG00000040586;ENSBTAG00000035224										CNVR90	CNVR3119	CNVR280
525	chr25:2671290-2676884	chr25	2671290	2676884	5594	loss	ENSBTAG00000005195;ENSBTAG00000042525	ZNF200;RF00026				2	Milk fat yield ,Milk fat yield
526	chr25:9319811-9333753	chr25	9319811	9333753	13942	gain	ENSBTAG00000007177	EMP2				4	Milk fat yield ,Milk fat yield ,Milk fat yield ,Milk fat yield
527	chr25:15972402-15989097	chr25	15972402	15989097	16695	loss	ENSBTAG00000005523	XYLT1
528	chr25:17938247-17965010	chr25	17938247	17965010	26763	loss
529	chr25:18883800-18945150	chr25	18883800	18945150	61350	both	ENSBTAG00000018560	NONE
530	chr25:19013999-19043980	chr25	19013999	19043980	29981	loss
531	chr25:21047691-21061899	chr25	21047691	21061899	14208	loss
532	chr25:21191374-21221990	chr25	21191374	21221990	30616	loss
533	chr25:22629583-22635006	chr25	22629583	22635006	5423	loss
534	chr25:27039458-27043955	chr25	27039458	27043955	4497	loss
535	chr25:27235486-27298653	chr25	27235486	27298653	63167	gain
536	chr25:30288134-30364798	chr25	30288134	30364798	76664	loss
537	chr25:32361763-32471635	chr25	32361763	32471635	109872	both	ENSBTAG00000048148;ENSBTAG00000047401;ENSBTAG00000045825;ENSBTAG00000045952;ENSBTAG00000045747;ENSBTAG00000048255;ENSBTAG00000046882;ENSBTAG00000047264;ENSBTAG00000046680	RF00002
538	chr25:35518772-35528061	chr25	35518772	35528061	9289	gain
539	chr25:35934265-35938835	chr25	35934265	35938835	4570	loss	ENSBTAG00000047808;ENSBTAG00000011818	COL26A1				1	Muscularity
540	chr25:36023400-36034200	chr25	36023400	36034200	10800	loss	ENSBTAG00000007900	FIS1
541	chr25:36120600-36138694	chr25	36120600	36138694	18094	both	ENSBTAG00000047767
542	chr25:36839459-36844002	chr25	36839459	36844002	4543	loss	ENSBTAG00000012668
543	chr25:40212076-40227112	chr25	40212076	40227112	15036	loss
544	chr26:47-14027	chr26	47	14027	13980	loss
545	chr26:1849081-1872522	chr26	1849081	1872522	23441	loss
546	chr26:1941000-1968396	chr26	1941000	1968396	27396	both
547	chr26:2109099-2115858	chr26	2109099	2115858	6759	loss
548	chr26:5614911-5645214	chr26	5614911	5645214	30303	loss
549	chr26:6092065-6098885	chr26	6092065	6098885	6820	loss
550	chr26:6353428-6362950	chr26	6353428	6362950	9522	loss
551	chr26:12126150-12140104	chr26	12126150	12140104	13954	loss
552	chr26:14102598-14109223	chr26	14102598	14109223	6625	gain
553	chr26:24685072-24689654	chr26	24685072	24689654	4582	both
554	chr26:24849687-24873776	chr26	24849687	24873776	24089	gain	ENSBTAG00000002430	COL17A1				1	Milk C14 index
555	chr26:25716403-25725625	chr26	25716403	25725625	9222	gain	ENSBTAG00000010522	SCART1							CNVR150		CNVR91		CNVR300
556	chr26:27258339-27265861	chr26	27258339	27265861	7522	loss
557	chr26:31581029-31595537	chr26	31581029	31595537	14508	gain	ENSBTAG00000023891;ENSBTAG00000047270	RBM20
558	chr26:38595605-38601339	chr26	38595605	38601339	5734	loss
559	chr26:40469400-40487400	chr26	40469400	40487400	18000	loss
560	chr26:42782352-42793854	chr26	42782352	42793854	11502	gain	ENSBTAG00000022715
561	chr26:47781000-47784600	chr26	47781000	47784600	3600	loss
562	chr26:50354397-50358918	chr26	50354397	50358918	4521	loss
563	chr27:3183882-3211283	chr27	3183882	3211283	27401	loss						1	Somatic cell score
564	chr27:3213000-3225060	chr27	3213000	3225060	12060	loss						1	Somatic cell score
565	chr27:4086542-4091082	chr27	4086542	4091082	4540	loss
566	chr27:5501956-5664682	chr27	5501956	5664682	162726	loss	ENSBTAG00000034954;ENSBTAG00000033545	DEFB5;EBD
567	chr27:5883048-5892217	chr27	5883048	5892217	9169	loss
568	chr27:5907205-5916107	chr27	5907205	5916107	8902	loss
569	chr27:6450263-6490862	chr27	6450263	6490862	40599	both	ENSBTAG00000046071
570	chr27:10069564-10082427	chr27	10069564	10082427	12863	loss
571	chr27:19549514-19557174	chr27	19549514	19557174	7660	loss
572	chr27:27495645-27505997	chr27	27495645	27505997	10352	loss
573	chr27:28460145-28939372	chr27	28460145	28939372	479227	loss	ENSBTAG00000016411	RNF122
574	chr27:30556722-30573176	chr27	30556722	30573176	16454	loss	ENSBTAG00000010241	UNC5D
575	chr27:34634147-34672649	chr27	34634147	34672649	38502	loss									CNVR47				CNVR309
576	chr27:35274040-35289324	chr27	35274040	35289324	15284	loss	ENSBTAG00000017420	ZMAT4
577	chr27:38024668-38037306	chr27	38024668	38037306	12638	loss	ENSBTAG00000001186	SH2D4A
578	chr27:38805520-38832338	chr27	38805520	38832338	26818	loss
579	chr27:39402104-39413617	chr27	39402104	39413617	11513	loss
580	chr27:43563734-43580165	chr27	43563734	43580165	16431	loss
581	chr28:2033618-2045825	chr28	2033618	2045825	12207	loss
582	chr28:2252722-2269862	chr28	2252722	2269862	17140	both						1	Somatic cell score
583	chr28:2541000-2862297	chr28	2541000	2862297	321297	loss	ENSBTAG00000011707;ENSBTAG00000039837;ENSBTAG00000033555;ENSBTAG00000019352;ENSBTAG00000038418;ENSBTAG00000038166;ENSBTAG00000004217;ENSBTAG00000026065	OR5D14									CNVR92	CNVR3301	CNVR313
584	chr28:5493257-5500893	chr28	5493257	5500893	7636	loss
585	chr28:11167027-11175035	chr28	11167027	11175035	8008	loss
586	chr28:11351486-11371236	chr28	11351486	11371236	19750	loss
587	chr28:12468915-12473304	chr28	12468915	12473304	4389	loss
588	chr28:12853227-12866184	chr28	12853227	12866184	12957	loss
589	chr28:22699800-22721885	chr28	22699800	22721885	22085	loss	ENSBTAG00000045699	CTNNA3										CNVR3329	CNVR316
590	chr28:25940316-25950589	chr28	25940316	25950589	10273	loss
591	chr28:26561400-26571814	chr28	26561400	26571814	10414	loss												CNVR3336	CNVR317
592	chr28:30006295-30011963	chr28	30006295	30011963	5668	loss	ENSBTAG00000048036;ENSBTAG00000046355
593	chr28:31991645-32000534	chr28	31991645	32000534	8889	loss
594	chr28:36142673-36161056	chr28	36142673	36161056	18383	loss	ENSBTAG00000003910	SH2D4B
595	chr28:36367964-36376244	chr28	36367964	36376244	8280	loss
596	chr28:38878795-38883910	chr28	38878795	38883910	5115	gain
597	chr28:39274200-39359466	chr28	39274200	39359466	85266	loss
598	chr28:43002554-43020019	chr28	43002554	43020019	17465	loss	ENSBTAG00000005568	FRMPD2				1	Milk zinc content
599	chr28:43055378-43079400	chr28	43055378	43079400	24022	loss
600	chr28:45221400-45228600	chr28	45221400	45228600	7200	loss
601	chr28:46277163-46312318	chr28	46277163	46312318	35155	loss
602	chr29:1673337-1684122	chr29	1673337	1684122	10785	loss	ENSBTAG00000008530	SLC36A4
603	chr29:2296503-2303487	chr29	2296503	2303487	6984	loss	ENSBTAG00000004081	FAT3
604	chr29:5337594-5350852	chr29	5337594	5350852	13258	loss											CNVR93	CNVR3373	CNVR318
605	chr29:5461751-5467433	chr29	5461751	5467433	5682	loss												CNVR3373	CNVR318
606	chr29:5469000-5799281	chr29	5469000	5799281	330281	gain	ENSBTAG00000034891;ENSBTAG00000042821;ENSBTAG00000034921;ENSBTAG00000046202;ENSBTAG00000009197;ENSBTAG00000038209	RF00026										CNVR3373	CNVR318
607	chr29:7286219-7300591	chr29	7286219	7300591	14372	gain
608	chr29:7867800-7887353	chr29	7867800	7887353	19553	loss
609	chr29:9766472-9791390	chr29	9766472	9791390	24918	gain
610	chr29:14704990-14712858	chr29	14704990	14712858	7868	loss
611	chr29:17785890-17792895	chr29	17785890	17792895	7005	loss
612	chr29:19173973-19178394	chr29	19173973	19178394	4421	loss	ENSBTAG00000034536
613	chr29:19353208-19360143	chr29	19353208	19360143	6935	loss						1	Milk kappa-casein percentage
614	chr29:19399251-19449275	chr29	19399251	19449275	50024	both
615	chr29:20472308-20479671	chr29	20472308	20479671	7363	gain	ENSBTAG00000001043	LUZP2
616	chr29:22121248-22131526	chr29	22121248	22131526	10278	loss
617	chr29:22982248-23000815	chr29	22982248	23000815	18567	loss
618	chr29:27168997-27174473	chr29	27168997	27174473	5476	loss	ENSBTAG00000047934
619	chr29:27335922-27425663	chr29	27335922	27425663	89741	loss	ENSBTAG00000046247;ENSBTAG00000046299								CNVR165		CNVR94	CNVR3404	CNVR322
620	chr29:27711000-27765000	chr29	27711000	27765000	54000	loss	ENSBTAG00000046665					1	Milk glycosylated kappa-casein percentage
621	chr29:28359649-28404417	chr29	28359649	28404417	44768	loss	ENSBTAG00000040090
622	chr29:30224755-30385551	chr29	30224755	30385551	160796	loss
623	chr29:39341306-39367615	chr29	39341306	39367615	26309	gain	ENSBTAG00000047419;ENSBTAG00000034244
624	chr29:39530103-39536738	chr29	39530103	39536738	6635	loss
625	chr29:42468862-42545412	chr29	42468862	42545412	76550	both	ENSBTAG00000011019										CNVR95	CNVR3428	CNVR328
626	chr29:42564600-42571800	chr29	42564600	42571800	7200	loss												CNVR3428	CNVR328
627	chr29:51377477-51383152	chr29	51377477	51383152	5675	gain	ENSBTAG00000008274							CNVR37					CNVR329
628	chr3:1017147-1051228	chr3	1017147	1051228	34081	both
629	chr3:5829305-5857774	chr3	5829305	5857774	28469	gain
630	chr3:6231162-6374667	chr3	6231162	6374667	143505	gain	ENSBTAG00000016341;ENSBTAG00000046277	RGS5;RGS4
631	chr3:7957658-7966725	chr3	7957658	7966725	9067	loss						1	Somatic cell score		CNVR157				CNVR332
632	chr3:8094600-8112600	chr3	8094600	8112600	18000	loss
633	chr3:8514544-8551800	chr3	8514544	8551800	37256	loss	ENSBTAG00000022938	ITLN2										CNVR425	CNVR333
634	chr3:8612037-8682375	chr3	8612037	8682375	70338	loss	ENSBTAG00000027775;ENSBTAG00000022937	ITLN2									CNVR96	CNVR426	CNVR334
635	chr3:8730846-8753650	chr3	8730846	8753650	22804	loss	ENSBTAG00000040437
636	chr3:11784091-11795850	chr3	11784091	11795850	11759	loss	ENSBTAG00000000963
637	chr3:11849400-11917800	chr3	11849400	11917800	68400	loss	ENSBTAG00000022893;ENSBTAG00000038426;ENSBTAG00000038366;ENSBTAG00000039189;ENSBTAG00000026180	CD1B
638	chr3:12111029-12128030	chr3	12111029	12128030	17001	gain	ENSBTAG00000047988	CD1D
639	chr3:13513990-13530293	chr3	13513990	13530293	16303	loss						1	Reproductive efficiency
640	chr3:13910150-13935384	chr3	13910150	13935384	25234	loss	ENSBTAG00000012361	ARHGEF11
641	chr3:21012726-21029708	chr3	21012726	21029708	16982	loss
642	chr3:21238200-21321004	chr3	21238200	21321004	82804	loss	ENSBTAG00000045712;ENSBTAG00000044407	RF00003
643	chr3:22652119-22657669	chr3	22652119	22657669	5550	gain
644	chr3:22763702-22806897	chr3	22763702	22806897	43195	gain	ENSBTAG00000021104
645	chr3:22865400-22901400	chr3	22865400	22901400	36000	gain	ENSBTAG00000017316
646	chr3:23091531-23105856	chr3	23091531	23105856	14325	gain	ENSBTAG00000028036	RF00003				1	Milk fat percentage
647	chr3:30004798-30012484	chr3	30004798	30012484	7686	loss	ENSBTAG00000019611	MAGI3
648	chr3:35082105-35126707	chr3	35082105	35126707	44602	loss
649	chr3:36475932-36482879	chr3	36475932	36482879	6947	loss
650	chr3:43929493-43936333	chr3	43929493	43936333	6840	loss
651	chr3:47039752-47048103	chr3	47039752	47048103	8351	loss									CNVR60				CNVR341
652	chr3:54350939-54535804	chr3	54350939	54535804	184865	loss	ENSBTAG00000025621;ENSBTAG00000038938;ENSBTAG00000037490;ENSBTAG00000038233										CNVR97	CNVR496	CNVR345
653	chr3:54765382-54826200	chr3	54765382	54826200	60818	loss	ENSBTAG00000031186;ENSBTAG00000024272;ENSBTAG00000038625	GBP6									CNVR98	CNVR496	CNVR345
654	chr3:54963000-55029000	chr3	54963000	55029000	66000	loss	ENSBTAG00000038500											CNVR496	CNVR345
655	chr3:64799435-64803976	chr3	64799435	64803976	4541	loss
656	chr3:71518900-71530634	chr3	71518900	71530634	11734	loss
657	chr3:82835596-82892978	chr3	82835596	82892978	57382	loss
658	chr3:90997328-91015472	chr3	90997328	91015472	18144	loss
659	chr3:91875073-91890228	chr3	91875073	91890228	15155	loss						11	Calving ease (maternal) ,Calving ease ,Dairy form ,Daughter pregnancy rate ,Length of productive life ,Milk protein percentage ,Milk protein yield ,Net merit ,Somatic cell score ,Stillbirth ,Udder cleft
660	chr3:93908036-94012333	chr3	93908036	94012333	104297	loss	ENSBTAG00000047375;ENSBTAG00000003746	SCP2
661	chr3:99808706-99846316	chr3	99808706	99846316	37610	gain	ENSBTAG00000037890;ENSBTAG00000000229	CYP4A11										CNVR551	CNVR349
662	chr3:105710634-105726835	chr3	105710634	105726835	16201	loss	ENSBTAG00000001629	SCMH1						CNVR20	CNVR97		CNVR99	CNVR562	CNVR351
663	chr3:115320600-115332503	chr3	115320600	115332503	11903	loss
664	chr3:117251049-117257991	chr3	117251049	117257991	6942	gain
665	chr3:119800186-119810106	chr3	119800186	119810106	9920	loss	ENSBTAG00000040084							CNVR36					CNVR353
666	chr4:4623974-4634314	chr4	4623974	4634314	10340	loss	ENSBTAG00000023806
667	chr4:5040565-5046207	chr4	5040565	5046207	5642	loss
668	chr4:7675307-7685610	chr4	7675307	7685610	10303	loss	ENSBTAG00000019486	CLDN12
669	chr4:7774472-7779197	chr4	7774472	7779197	4725	loss	ENSBTAG00000045389	RF00026
670	chr4:12608251-12620337	chr4	12608251	12620337	12086	gain	ENSBTAG00000038030;ENSBTAG00000018185	ASB4
671	chr4:14053995-14071649	chr4	14053995	14071649	17654	loss
672	chr4:14379163-14383852	chr4	14379163	14383852	4689	loss	ENSBTAG00000015925	SDHAF3
673	chr4:14648824-14656638	chr4	14648824	14656638	7814	loss
674	chr4:14860996-14880371	chr4	14860996	14880371	19375	loss
675	chr4:17274600-17278200	chr4	17274600	17278200	3600	loss	ENSBTAG00000000799	ICA1
676	chr4:22916222-22940718	chr4	22916222	22940718	24496	loss	ENSBTAG00000021905	DGKB
677	chr4:27705000-27758843	chr4	27705000	27758843	53843	both
678	chr4:28242948-28258044	chr4	28242948	28258044	15096	loss											CNVR100		CNVR354
679	chr4:28682047-28707633	chr4	28682047	28707633	25586	loss
680	chr4:28960200-29008982	chr4	28960200	29008982	48782	loss
681	chr4:30346732-30356587	chr4	30346732	30356587	9855	gain	ENSBTAG00000014389	SP4
682	chr4:31133158-31149227	chr4	31133158	31149227	16069	loss	ENSBTAG00000015539	RAPGEF5
683	chr4:31884092-31894238	chr4	31884092	31894238	10146	gain
684	chr4:33564600-33579000	chr4	33564600	33579000	14400	gain	ENSBTAG00000004023	KIAA1324L
685	chr4:35235000-35260200	chr4	35235000	35260200	25200	gain
686	chr4:36434985-36441773	chr4	36434985	36441773	6788	loss
687	chr4:41464132-41496570	chr4	41464132	41496570	32438	both										CNVR117			CNVR355
688	chr4:43480395-43489957	chr4	43480395	43489957	9562	loss											CNVR101	CNVR647	CNVR357
689	chr4:44861562-44870765	chr4	44861562	44870765	9203	loss	ENSBTAG00000009296	SLC26A5
690	chr4:45050879-45077437	chr4	45050879	45077437	26558	loss	ENSBTAG00000003658	RELN	Lissencephaly and cerebellar hypoplasia	1867	sheep						CNVR102	CNVR652	CNVR358
691	chr4:47512650-47517005	chr4	47512650	47517005	4355	loss						2	Subcutaneous rump fat thickness ,Subcutaneous rump fat thickness
692	chr4:50798210-50815723	chr4	50798210	50815723	17513	loss	ENSBTAG00000036154
693	chr4:57399523-57441234	chr4	57399523	57441234	41711	loss	ENSBTAG00000004398	IMMP2L
694	chr4:61174787-61198282	chr4	61174787	61198282	23495	loss	ENSBTAG00000048186;ENSBTAG00000047157;ENSBTAG00000045532;ENSBTAG00000009218	bta-mir-2887-2;bta-mir-2904-1;ANLN
695	chr4:73368430-73385766	chr4	73368430	73385766	17336	loss	ENSBTAG00000032393;ENSBTAG00000046430	TEX47;ZNF804B										CNVR680	CNVR361
696	chr4:73986858-73996192	chr4	73986858	73996192	9334	loss
697	chr4:75025610-75116365	chr4	75025610	75116365	90755	loss	ENSBTAG00000047435;ENSBTAG00000032166	GTPBP10									CNVR103	CNVR687	CNVR363
698	chr4:76775400-76818600	chr4	76775400	76818600	43200	loss
699	chr4:83334316-83361237	chr4	83334316	83361237	26921	loss
700	chr4:83416727-83453647	chr4	83416727	83453647	36920	gain	ENSBTAG00000047684;ENSBTAG00000010300;ENSBTAG00000002859										CNVR104	CNVR693	CNVR364
701	chr4:86733703-86748460	chr4	86733703	86748460	14757	loss
702	chr4:87130965-87139330	chr4	87130965	87139330	8365	loss	ENSBTAG00000012119	PTPRZ1
703	chr4:92582645-92591250	chr4	92582645	92591250	8605	gain
704	chr4:94400043-94418275	chr4	94400043	94418275	18232	gain	ENSBTAG00000030118;ENSBTAG00000029977;ENSBTAG00000029762	bta-mir-182;bta-mir-96;bta-mir-183
705	chr4:95094194-95117456	chr4	95094194	95117456	23262	loss	ENSBTAG00000017245	COPG2
706	chr4:99952392-99958582	chr4	99952392	99958582	6190	gain
707	chr4:103107830-103132165	chr4	103107830	103132165	24335	loss	ENSBTAG00000031265	SVOPL
708	chr4:103641300-103661157	chr4	103641300	103661157	19857	loss	ENSBTAG00000014021	UBN2
709	chr4:105971400-105989400	chr4	105971400	105989400	18000	loss	ENSBTAG00000015137	OR9A4									CNVR105	CNVR727	CNVR370
710	chr4:106007400-106039261	chr4	106007400	106039261	31861	loss												CNVR727	CNVR370
711	chr4:106481177-106521602	chr4	106481177	106521602	40425	gain	ENSBTAG00000045978;ENSBTAG00000047562;ENSBTAG00000038385;ENSBTAG00000047725;ENSBTAG00000031232;ENSBTAG00000047657;ENSBTAG00000047922;ENSBTAG00000046496;ENSBTAG00000038943;ENSBTAG00000031234;ENSBTAG00000038934;ENSBTAG00000038690											CNVR729	CNVR371
712	chr4:106752600-106774200	chr4	106752600	106774200	21600	loss											CNVR106		CNVR372
713	chr4:106846654-106871400	chr4	106846654	106871400	24746	gain	ENSBTAG00000027204;ENSBTAG00000034609;ENSBTAG00000047919
714	chr4:107219575-107254011	chr4	107219575	107254011	34436	gain	ENSBTAG00000013130;ENSBTAG00000037918										CNVR107	CNVR733	CNVR373
715	chr4:107959062-107969711	chr4	107959062	107969711	10649	loss	ENSBTAG00000047188
716	chr4:108139031-108171652	chr4	108139031	108171652	32621	gain	ENSBTAG00000039005;ENSBTAG00000046910					1	M. paratuberculosis susceptibility				CNVR108	CNVR736	CNVR374
717	chr4:108486521-108498229	chr4	108486521	108498229	11708	gain	ENSBTAG00000009832	NOBOX
718	chr4:111765000-111771000	chr4	111765000	111771000	6000	loss
719	chr4:113649605-113775464	chr4	113649605	113775464	125859	gain	ENSBTAG00000039588;ENSBTAG00000014402;ENSBTAG00000009850	GIMAP8;GIMAP7									CNVR109	CNVR748	CNVR376
720	chr4:113867234-113992200	chr4	113867234	113992200	124966	gain	ENSBTAG00000011240;ENSBTAG00000040331;ENSBTAG00000046257;ENSBTAG00000030940	GIMAP4;GIMAP7								CNVR140			CNVR377
721	chr4:114111000-114141068	chr4	114111000	114141068	30068	gain	ENSBTAG00000037510;ENSBTAG00000004894	GIMAP5								CNVR140			CNVR377
722	chr4:117522733-117529766	chr4	117522733	117529766	7033	loss
723	chr4:120817800-120828051	chr4	120817800	120828051	10251	gain										CNVR143			CNVR380
724	chr5:4512177-4536044	chr5	4512177	4536044	23867	loss											CNVR110	CNVR778	CNVR381
725	chr5:5623652-5645888	chr5	5623652	5645888	22236	gain									CNVR175		CNVR111		CNVR382
726	chr5:9274693-9294239	chr5	9274693	9294239	19546	loss
727	chr5:9968187-9979773	chr5	9968187	9979773	11586	loss	ENSBTAG00000047179
728	chr5:10288281-10293884	chr5	10288281	10293884	5603	loss	ENSBTAG00000026977	PTPRQ	Deafness and vestibular dysfunction	2148	dog
729	chr5:14410123-14416121	chr5	14410123	14416121	5998	loss
730	chr5:18734527-18742424	chr5	18734527	18742424	7897	gain
731	chr5:19368090-19384363	chr5	19368090	19384363	16273	loss	ENSBTAG00000045154;ENSBTAG00000000687	RF00026;POC1B
732	chr5:22509000-22589999	chr5	22509000	22589999	80999	gain											CNVR112	CNVR808	CNVR385
733	chr5:23330094-23341807	chr5	23330094	23341807	11713	gain
734	chr5:27577800-27597205	chr5	27577800	27597205	19405	gain	ENSBTAG00000038033;ENSBTAG00000040019	KRT6B
735	chr5:27800476-27815509	chr5	27800476	27815509	15033	loss	ENSBTAG00000013756;ENSBTAG00000016166
736	chr5:31896264-31918656	chr5	31896264	31918656	22392	loss	ENSBTAG00000014748										CNVR113	CNVR814	CNVR386
737	chr5:33050699-33055319	chr5	33050699	33055319	4620	loss
738	chr5:38923956-38945989	chr5	38923956	38945989	22033	loss
739	chr5:40598343-40604035	chr5	40598343	40604035	5692	loss	ENSBTAG00000026792
740	chr5:41565315-41582102	chr5	41565315	41582102	16787	loss
741	chr5:44474788-44547828	chr5	44474788	44547828	73040	loss	ENSBTAG00000039170;ENSBTAG00000020564
742	chr5:46561394-46571825	chr5	46561394	46571825	10431	gain
743	chr5:57460912-57467337	chr5	57460912	57467337	6425	loss	ENSBTAG00000014697	SMARCC2
744	chr5:58133748-58152396	chr5	58133748	58152396	18648	loss											CNVR114	CNVR849	CNVR392
745	chr5:58214973-58224180	chr5	58214973	58224180	9207	loss												CNVR849	CNVR392
746	chr5:58962816-59236407	chr5	58962816	59236407	273591	loss	ENSBTAG00000046645;ENSBTAG00000046994;ENSBTAG00000048233;ENSBTAG00000024691;ENSBTAG00000047109								CNVR102		CNVR115	CNVR852	CNVR394
747	chr5:59672701-59684273	chr5	59672701	59684273	11572	loss	ENSBTAG00000047619;ENSBTAG00000047967;ENSBTAG00000047259
748	chr5:63420250-63432697	chr5	63420250	63432697	12447	gain	ENSBTAG00000030994	ANKS1B
749	chr5:68968069-68976253	chr5	68968069	68976253	8184	loss	ENSBTAG00000033735	WASHC4
750	chr5:73263651-73278838	chr5	73263651	73278838	15187	loss
751	chr5:73799103-73805839	chr5	73799103	73805839	6736	loss
752	chr5:74867484-74872169	chr5	74867484	74872169	4685	gain
753	chr5:74998428-75017852	chr5	74998428	75017852	19424	loss	ENSBTAG00000012192
754	chr5:76415400-76428984	chr5	76415400	76428984	13584	loss
755	chr5:78887790-78898621	chr5	78887790	78898621	10831	loss	ENSBTAG00000020315	DENND5B
756	chr5:79191000-79224218	chr5	79191000	79224218	33218	gain	ENSBTAG00000019373	CAPRIN2
757	chr5:81711243-81728353	chr5	81711243	81728353	17110	loss	ENSBTAG00000012448	CCDC91
758	chr5:91755000-91765800	chr5	91755000	91765800	10800	loss
759	chr5:97129801-97150130	chr5	97129801	97150130	20329	loss
760	chr5:99808200-99826200	chr5	99808200	99826200	18000	loss	ENSBTAG00000045786											CNVR900	CNVR398
761	chr5:102111815-102121940	chr5	102111815	102121940	10125	loss	ENSBTAG00000023635	CLEC6A
762	chr5:102438963-102463179	chr5	102438963	102463179	24216	gain												CNVR907	CNVR400
763	chr5:103079557-103087920	chr5	103079557	103087920	8363	gain	ENSBTAG00000045765
764	chr5:103499809-103507127	chr5	103499809	103507127	7318	gain
765	chr5:114054783-114068462	chr5	114054783	114068462	13679	loss
766	chr5:114111912-114240315	chr5	114111912	114240315	128403	loss
767	chr5:114852380-114860470	chr5	114852380	114860470	8090	loss						1	Body weight (yearling)
768	chr5:117264600-117645572	chr5	117264600	117645572	380972	both						3	Lifetime profit index ,Somatic cell score ,Somatic cell score		CNVR121	CNVR173	CNVR116	CNVR927	CNVR406
769	chr6:100465-106325	chr6	100465	106325	5860	loss												CNVR941	CNVR409
770	chr6:498297-502887	chr6	498297	502887	4590	loss											CNVR117	CNVR941	CNVR409
771	chr6:1074610-1102155	chr6	1074610	1102155	27545	loss											CNVR118	CNVR942	CNVR410
772	chr6:2665156-2678819	chr6	2665156	2678819	13663	loss
773	chr6:3822608-3834191	chr6	3822608	3834191	11583	loss
774	chr6:6993000-7035000	chr6	6993000	7035000	42000	both	ENSBTAG00000024888	PDE5A
775	chr6:8895771-8907902	chr6	8895771	8907902	12131	gain	ENSBTAG00000046195;ENSBTAG00000047123;ENSBTAG00000045745;ENSBTAG00000045903;ENSBTAG00000045669;ENSBTAG00000045775;ENSBTAG00000046578;ENSBTAG00000047949	RF00001
776	chr6:9092920-9106189	chr6	9092920	9106189	13269	loss
777	chr6:10355400-10366200	chr6	10355400	10366200	10800	loss										CNVR183			CNVR414
778	chr6:11010936-11016667	chr6	11010936	11016667	5731	loss
779	chr6:12842706-12859151	chr6	12842706	12859151	16445	loss												CNVR977	CNVR415
780	chr6:14143133-14158752	chr6	14143133	14158752	15619	loss	ENSBTAG00000009632	LARP7
781	chr6:19792339-19804254	chr6	19792339	19804254	11915	loss
782	chr6:23481320-23506200	chr6	23481320	23506200	24880	gain	ENSBTAG00000019761	MANBA	Mannosidosis, beta	626	cattle, goat
783	chr6:27963000-27981000	chr6	27963000	27981000	18000	loss						1	Body weight (birth)
784	chr6:28987411-28996098	chr6	28987411	28996098	8687	loss									CNVR170		CNVR119	CNVR992	CNVR416
785	chr6:35510318-35518872	chr6	35510318	35518872	8554	loss	ENSBTAG00000019808	CCSER1
786	chr6:45731321-45776349	chr6	45731321	45776349	45028	both
787	chr6:51350768-51360801	chr6	51350768	51360801	10033	loss
788	chr6:53175143-53184219	chr6	53175143	53184219	9076	loss
789	chr6:62769000-62968999	chr6	62769000	62968999	199999	gain	ENSBTAG00000034411;ENSBTAG00000011156	SHISA3;ATP8A1				24	Milk glycosylated kappa-casein percentage ,Milk kappa-casein percentage ,Milk unglycosylated kappa-casein percentage ,Milk glycosylated kappa-casein percentage ,Milk kappa-casein percentage ,Milk unglycosylated kappa-casein percentage ,Milk glycosylated kappa-casein percentage ,Milk kappa-casein percentage ,Milk unglycosylated kappa-casein percentage ,Body weight (birth) ,Body weight gain ,Body w…
790	chr6:63573721-63593285	chr6	63573721	63593285	19564	loss						9	Milk glycosylated kappa-casein percentage ,Milk kappa-casein percentage ,Milk unglycosylated kappa-casein percentage ,Milk glycosylated kappa-casein percentage ,Milk kappa-casein percentage ,Milk unglycosylated kappa-casein percentage ,Milk glycosylated kappa-casein percentage ,Milk kappa-casein percentage ,Milk unglycosylated kappa-casein percentage
791	chr6:71747305-71753113	chr6	71747305	71753113	5808	loss
792	chr6:71799400-71831938	chr6	71799400	71831938	32538	loss	ENSBTAG00000002699	KIT	Coat colour, colour-sided	1576	cattle, domestic yak
793	chr6:80736226-80755409	chr6	80736226	80755409	19183	loss									CNVR116		CNVR120	CNVR1086	CNVR422
794	chr6:81374918-81387039	chr6	81374918	81387039	12121	loss						7	Milk kappa-casein percentage ,Milk glycosylated kappa-casein percentage ,Milk kappa-casein percentage ,Milk kappa-casein percentage ,Milk kappa-casein percentage ,Milk glycosylated kappa-casein percentage ,Milk kappa-casein percentage
795	chr6:81441930-81455471	chr6	81441930	81455471	13541	loss						10	Milk glycosylated kappa-casein percentage ,Milk kappa-casein percentage ,Milk glycosylated kappa-casein percentage ,Milk kappa-casein percentage ,Milk glycosylated kappa-casein percentage ,Milk kappa-casein percentage ,Milk glycosylated kappa-casein percentage ,Milk kappa-casein percentage ,Milk glycosylated kappa-casein percentage ,Milk kappa-casein percentage
796	chr6:84090600-84108600	chr6	84090600	84108600	18000	loss						57	Milk alpha-S2-casein percentage ,Milk glycosylated kappa-casein percentage ,Milk kappa-casein percentage ,Milk phosphorylated alpha-S2-casein percentage ,Milk unglycosylated kappa-casein percentage ,Milk alpha-S2-casein percentage ,Milk glycosylated kappa-casein percentage ,Milk kappa-casein percentage ,Milk phosphorylated alpha-S2-casein percentage ,Milk unglycosylated kappa-casein percentage ,M…
797	chr6:85292346-85303268	chr6	85292346	85303268	10922	loss	ENSBTAG00000001925	TMPRSS11D				3	Milk glycosylated kappa-casein percentage ,Milk kappa-casein percentage ,Milk unglycosylated kappa-casein percentage
798	chr6:85758001-85776474	chr6	85758001	85776474	18473	loss
799	chr6:86131768-86149604	chr6	86131768	86149604	17836	loss									CNVR143		CNVR121	CNVR1104	CNVR424
800	chr6:88680600-88692804	chr6	88680600	88692804	12204	gain
801	chr6:89202600-89220921	chr6	89202600	89220921	18321	both	ENSBTAG00000006507	ADAMTS3
802	chr6:103610690-103615298	chr6	103610690	103615298	4608	loss	ENSBTAG00000047388	RF00026
803	chr6:104597259-104601990	chr6	104597259	104601990	4731	gain	ENSBTAG00000020598	PPP2R2C
804	chr6:105276600-105287400	chr6	105276600	105287400	10800	loss	ENSBTAG00000004287	EVC
805	chr6:106536284-106546070	chr6	106536284	106546070	9786	loss	ENSBTAG00000005711	NSG1
806	chr6:108779043-108789338	chr6	108779043	108789338	10295	gain
807	chr6:109287359-109300974	chr6	109287359	109300974	13615	loss									CNVR176				CNVR428
808	chr6:117112768-117117178	chr6	117112768	117117178	4410	loss
809	chr7:3814780-3819330	chr7	3814780	3819330	4550	loss	ENSBTAG00000003034	GATAD2A
810	chr7:8147688-8161952	chr7	8147688	8161952	14264	gain	ENSBTAG00000045972;ENSBTAG00000047215									CNVR201	CNVR122		CNVR431
811	chr7:9274788-9293400	chr7	9274788	9293400	18612	loss											CNVR123		CNVR432
812	chr7:9467641-9498934	chr7	9467641	9498934	31293	loss	ENSBTAG00000047888										CNVR124		CNVR432
813	chr7:9792247-9832448	chr7	9792247	9832448	40201	loss										CNVR205	CNVR125	CNVR1150	CNVR432
814	chr7:9875751-9931549	chr7	9875751	9931549	55798	loss	ENSBTAG00000046297									CNVR205	CNVR126	CNVR1150	CNVR432
815	chr7:10156207-10164863	chr7	10156207	10164863	8656	gain										CNVR205	CNVR127	CNVR1150	CNVR432
816	chr7:10195323-10210465	chr7	10195323	10210465	15142	loss	ENSBTAG00000022663									CNVR206	CNVR128	CNVR1150	CNVR432
817	chr7:10262786-10364572	chr7	10262786	10364572	101786	gain	ENSBTAG00000047539;ENSBTAG00000046233;ENSBTAG00000048072									CNVR206	CNVR129	CNVR1150	CNVR432
818	chr7:11247482-11260648	chr7	11247482	11260648	13166	loss	ENSBTAG00000046798									CNVR206	CNVR130	CNVR1150	CNVR432
819	chr7:11852843-11871825	chr7	11852843	11871825	18982	gain												CNVR1152	CNVR433
820	chr7:11887968-12147355	chr7	11887968	12147355	259387	both	ENSBTAG00000025908
821	chr7:12305711-12312235	chr7	12305711	12312235	6524	loss
822	chr7:14580357-14588285	chr7	14580357	14588285	7928	gain	ENSBTAG00000023623
823	chr7:14634884-14641957	chr7	14634884	14641957	7073	loss	ENSBTAG00000038714
824	chr7:15384087-15403889	chr7	15384087	15403889	19802	loss
825	chr7:15616891-15726402	chr7	15616891	15726402	109511	gain	ENSBTAG00000047507;ENSBTAG00000047377;ENSBTAG00000045635;ENSBTAG00000046813;ENSBTAG00000047177					1	Metabolic body weight
826	chr7:16009355-16037504	chr7	16009355	16037504	28149	gain
827	chr7:18108369-18115230	chr7	18108369	18115230	6861	loss
828	chr7:18520906-18566265	chr7	18520906	18566265	45359	loss									CNVR85		CNVR131	CNVR1165	CNVR437
829	chr7:18638706-18653252	chr7	18638706	18653252	14546	loss
830	chr7:18892003-18900975	chr7	18892003	18900975	8972	loss	ENSBTAG00000039160	VAV1
831	chr7:19257573-19263356	chr7	19257573	19263356	5783	loss	ENSBTAG00000020017;ENSBTAG00000003491;ENSBTAG00000021018	SLC25A41;SLC25A23;KHSRP
832	chr7:21712355-21722102	chr7	21712355	21722102	9747	loss	ENSBTAG00000008520	NFIC
833	chr7:22390781-22409044	chr7	22390781	22409044	18263	gain
834	chr7:24784963-24793251	chr7	24784963	24793251	8288	loss
835	chr7:28208303-28239316	chr7	28208303	28239316	31013	gain	ENSBTAG00000006797	MARCH3
836	chr7:29455098-29460811	chr7	29455098	29460811	5713	loss
837	chr7:31293000-31323000	chr7	31293000	31323000	30000	loss
838	chr7:32166294-32178821	chr7	32166294	32178821	12527	loss	ENSBTAG00000031069	SNX24
839	chr7:35863137-35870134	chr7	35863137	35870134	6997	loss
840	chr7:41442244-41448962	chr7	41442244	41448962	6718	gain	ENSBTAG00000046424					2	Age at puberty ,Facial pigmentation
841	chr7:41581089-41589903	chr7	41581089	41589903	8814	gain	ENSBTAG00000047300;ENSBTAG00000039706											CNVR1187	CNVR439
842	chr7:41842620-41848534	chr7	41842620	41848534	5914	loss	ENSBTAG00000015727	IFI47
843	chr7:42375948-42404549	chr7	42375948	42404549	28601	loss
844	chr7:42483811-42494871	chr7	42483811	42494871	11060	gain
845	chr7:42741481-42793711	chr7	42741481	42793711	52230	loss	ENSBTAG00000046318;ENSBTAG00000007557							CNVR28	CNVR66		CNVR132	CNVR1190	CNVR441
846	chr7:44003860-44058600	chr7	44003860	44058600	54740	loss	ENSBTAG00000023507
847	chr7:44188049-44460311	chr7	44188049	44460311	272262	both												CNVR1197	CNVR444
848	chr7:45402409-45410469	chr7	45402409	45410469	8060	loss	ENSBTAG00000030839	MUM1
849	chr7:52104659-52112667	chr7	52104659	52112667	8008	loss	ENSBTAG00000033747	SIL1
850	chr7:52605938-52652583	chr7	52605938	52652583	46645	loss
851	chr7:56570303-56623003	chr7	56570303	56623003	52700	both
852	chr7:65516161-65522098	chr7	65516161	65522098	5937	loss
853	chr7:66017043-66028984	chr7	66017043	66028984	11941	loss											CNVR133		CNVR446
854	chr7:66908419-66919506	chr7	66908419	66919506	11087	loss	ENSBTAG00000005800	GRIA1
855	chr7:69913308-69933957	chr7	69913308	69933957	20649	gain	ENSBTAG00000044046	NONE
856	chr7:69999525-70022328	chr7	69999525	70022328	22803	gain
857	chr7:70671829-70683279	chr7	70671829	70683279	11450	loss
858	chr7:71917819-71967716	chr7	71917819	71967716	49897	loss
859	chr7:76184556-76198262	chr7	76184556	76198262	13706	loss
860	chr7:79126812-79270675	chr7	79126812	79270675	143863	gain
861	chr7:83298492-83304398	chr7	83298492	83304398	5906	gain
862	chr7:89217343-89226980	chr7	89217343	89226980	9637	loss
863	chr7:97042067-97046685	chr7	97042067	97046685	4618	loss
864	chr7:99112243-99132524	chr7	99112243	99132524	20281	loss						3	Body weight gain ,Body weight (yearling) ,Dry matter intake
865	chr7:100034184-100053714	chr7	100034184	100053714	19530	gain
866	chr7:101528614-101543403	chr7	101528614	101543403	14789	loss
867	chr7:101985019-101998945	chr7	101985019	101998945	13926	loss
868	chr7:103266790-103280350	chr7	103266790	103280350	13560	loss
869	chr7:103472930-103478554	chr7	103472930	103478554	5624	loss
870	chr7:105870000-105894000	chr7	105870000	105894000	24000	loss
871	chr7:106281128-106293070	chr7	106281128	106293070	11942	both									CNVR78				CNVR454
872	chr7:106548774-106557989	chr7	106548774	106557989	9215	loss
873	chr7:108604826-108623774	chr7	108604826	108623774	18948	gain
874	chr8:2310828-2318505	chr8	2310828	2318505	7677	gain
875	chr8:3347744-3369617	chr8	3347744	3369617	21873	loss
876	chr8:7137745-7160612	chr8	7137745	7160612	22867	loss	ENSBTAG00000008678;ENSBTAG00000039873
877	chr8:7885087-7897090	chr8	7885087	7897090	12003	loss	ENSBTAG00000003726	MTMR9
878	chr8:8422215-8428163	chr8	8422215	8428163	5948	loss
879	chr8:11935800-11965630	chr8	11935800	11965630	29830	loss
880	chr8:12453685-12497738	chr8	12453685	12497738	44053	loss									CNVR140		CNVR134	CNVR1316	CNVR456
881	chr8:12985328-13033800	chr8	12985328	13033800	48472	loss									CNVR158		CNVR135	CNVR1318	CNVR457
882	chr8:15637262-15660375	chr8	15637262	15660375	23113	loss
883	chr8:16370799-16377116	chr8	16370799	16377116	6317	gain
884	chr8:21261887-21267480	chr8	21261887	21267480	5593	loss											CNVR136		CNVR458
885	chr8:22602709-22634004	chr8	22602709	22634004	31295	gain	ENSBTAG00000047551	IFNT
886	chr8:23173874-23184909	chr8	23173874	23184909	11035	loss	ENSBTAG00000046849
887	chr8:33308306-33319383	chr8	33308306	33319383	11077	loss	ENSBTAG00000028923	RF00003
888	chr8:34625336-34662553	chr8	34625336	34662553	37217	loss
889	chr8:36070127-36155162	chr8	36070127	36155162	85035	both
890	chr8:37437033-37451037	chr8	37437033	37451037	14004	loss
891	chr8:37655432-37701000	chr8	37655432	37701000	45568	loss	ENSBTAG00000038698
892	chr8:41115296-41135330	chr8	41115296	41135330	20034	both
893	chr8:44933849-44947560	chr8	44933849	44947560	13711	loss									CNVR31		CNVR137	CNVR1360	CNVR462
894	chr8:56944553-56949229	chr8	56944553	56949229	4676	loss
895	chr8:60448259-60464603	chr8	60448259	60464603	16344	gain
896	chr8:61265974-61280832	chr8	61265974	61280832	14858	loss
897	chr8:62138592-62214392	chr8	62138592	62214392	75800	loss
898	chr8:65941666-65949088	chr8	65941666	65949088	7422	loss
899	chr8:66191400-66220200	chr8	66191400	66220200	28800	loss						2	Age at puberty ,Body weight (birth)
900	chr8:69067026-69079524	chr8	69067026	69079524	12498	loss
901	chr8:71041524-71055812	chr8	71041524	71055812	14288	gain
902	chr8:73030310-73060200	chr8	73030310	73060200	29890	gain
903	chr8:74484751-74804657	chr8	74484751	74804657	319906	loss
904	chr8:75851239-75864436	chr8	75851239	75864436	13197	loss
905	chr8:77675738-77687262	chr8	77675738	77687262	11524	loss									CNVR167			CNVR1393	CNVR466
906	chr8:83233496-83257477	chr8	83233496	83257477	23981	gain	ENSBTAG00000031517;ENSBTAG00000017195	TSPY;NONE
907	chr8:83259000-83265000	chr8	83259000	83265000	6000	gain
908	chr8:88903583-88910522	chr8	88903583	88910522	6939	loss
909	chr8:91482656-91495505	chr8	91482656	91495505	12849	loss
910	chr8:91534377-91544143	chr8	91534377	91544143	9766	gain
911	chr8:91758436-91774349	chr8	91758436	91774349	15913	loss
912	chr8:91971441-91981936	chr8	91971441	91981936	10495	gain
913	chr8:92024354-92031854	chr8	92024354	92031854	7500	gain	ENSBTAG00000042575	RF00026							CNVR55				CNVR468
914	chr8:92391590-92410027	chr8	92391590	92410027	18437	gain	ENSBTAG00000003137	PLPPR1
915	chr8:96129799-96182242	chr8	96129799	96182242	52443	loss	ENSBTAG00000039868										CNVR138	CNVR1417	CNVR471
916	chr8:96211337-96219274	chr8	96211337	96219274	7937	gain
917	chr8:96220499-96228982	chr8	96220499	96228982	8483	gain
918	chr8:101676600-101680200	chr8	101676600	101680200	3600	gain	ENSBTAG00000020243	SVEP1
919	chr8:103959000-103989000	chr8	103959000	103989000	30000	loss	ENSBTAG00000045868	ZFP37
920	chr8:105165712-105281083	chr8	105165712	105281083	115371	gain	ENSBTAG00000017294;ENSBTAG00000019807;ENSBTAG00000017306	ORM1;COL27A1;AKNA									CNVR139	CNVR1422	CNVR473
921	chr8:110662251-110754000	chr8	110662251	110754000	91749	loss
922	chr8:110996300-111009068	chr8	110996300	111009068	12768	gain
923	chr8:111025042-111049188	chr8	111025042	111049188	24146	loss
924	chr8:111995866-112009578	chr8	111995866	112009578	13712	loss	ENSBTAG00000045720;ENSBTAG00000013706	MEGF9
925	chr9:237-42688	chr9	237	42688	42451	both
926	chr9:5588565-5622280	chr9	5588565	5622280	33715	loss												CNVR1443	CNVR477
927	chr9:7077998-7126200	chr9	7077998	7126200	48202	gain
928	chr9:7753734-7817294	chr9	7753734	7817294	63560	gain
929	chr9:8690078-8696721	chr9	8690078	8696721	6643	loss
930	chr9:9957677-9968217	chr9	9957677	9968217	10540	loss
931	chr9:13106798-13126834	chr9	13106798	13126834	20036	loss
932	chr9:13977469-13995592	chr9	13977469	13995592	18123	gain											CNVR140		CNVR479
933	chr9:21094366-21098912	chr9	21094366	21098912	4546	loss
934	chr9:24408373-24420104	chr9	24408373	24420104	11731	loss	ENSBTAG00000008121	RSPO3
935	chr9:26132930-26144508	chr9	26132930	26144508	11578	loss
936	chr9:27199403-27205629	chr9	27199403	27205629	6226	gain
937	chr9:27213000-27219000	chr9	27213000	27219000	6000	gain
938	chr9:27221268-27244102	chr9	27221268	27244102	22834	gain
939	chr9:29247850-29259517	chr9	29247850	29259517	11667	loss
940	chr9:30855953-30866661	chr9	30855953	30866661	10708	loss
941	chr9:30932096-30974447	chr9	30932096	30974447	42351	loss												CNVR1484	CNVR484
942	chr9:35336331-35357552	chr9	35336331	35357552	21221	loss						1	Maturity rate
943	chr9:38186640-38201849	chr9	38186640	38201849	15209	loss						12	Milk glycosylated kappa-casein percentage ,Milk kappa-casein percentage ,Milk glycosylated kappa-casein percentage ,Milk kappa-casein percentage ,Milk glycosylated kappa-casein percentage ,Milk kappa-casein percentage ,Milk glycosylated kappa-casein percentage ,Milk kappa-casein percentage ,Milk glycosylated kappa-casein percentage ,Milk kappa-casein percentage ,Milk glycosylated kappa-casein per…
944	chr9:42033894-42041935	chr9	42033894	42041935	8041	loss	ENSBTAG00000011234	FOXO3
945	chr9:45026324-45089188	chr9	45026324	45089188	62864	loss
946	chr9:45325340-45469485	chr9	45325340	45469485	144145	gain	ENSBTAG00000033218;ENSBTAG00000046017	POPDC3									CNVR141		CNVR486
947	chr9:49471712-49478719	chr9	49471712	49478719	7007	loss
948	chr9:49986447-50003081	chr9	49986447	50003081	16634	gain	ENSBTAG00000020482	ASCC3
949	chr9:53563231-53593987	chr9	53563231	53593987	30756	loss
950	chr9:54745731-54753528	chr9	54745731	54753528	7797	loss	ENSBTAG00000047045;ENSBTAG00000045583
951	chr9:54793779-54803469	chr9	54793779	54803469	9690	loss						1	Metabolic body weight
952	chr9:55132062-55137844	chr9	55132062	55137844	5782	loss	ENSBTAG00000005026	MANEA
953	chr9:56013697-56026693	chr9	56013697	56026693	12996	loss						1	Milk yield (EBV)
954	chr9:65962280-65973146	chr9	65962280	65973146	10866	gain	ENSBTAG00000048239;ENSBTAG00000046554	RF00001
955	chr9:66454200-66475800	chr9	66454200	66475800	21600	loss	ENSBTAG00000013591	CYB5R4				1	Milk glycosylated kappa-casein percentage
956	chr9:69524018-69539061	chr9	69524018	69539061	15043	loss									CNVR161		CNVR142		CNVR489
957	chr9:72050284-72057925	chr9	72050284	72057925	7641	gain
958	chr9:72059089-72069438	chr9	72059089	72069438	10349	loss
959	chr9:75542364-75549337	chr9	75542364	75549337	6973	loss	ENSBTAG00000009065	MAP3K5
960	chr9:85798467-85816353	chr9	85798467	85816353	17886	gain	ENSBTAG00000047224;ENSBTAG00000039444
961	chr9:85865855-85872882	chr9	85865855	85872882	7027	gain
962	chr9:85942672-85965672	chr9	85942672	85965672	23000	gain	ENSBTAG00000038112;ENSBTAG00000036287	SAMD5
963	chr9:86332735-86340373	chr9	86332735	86340373	7638	loss
964	chr9:88147352-88158510	chr9	88147352	88158510	11158	gain	ENSBTAG00000032007	LRP11
965	chr9:88206520-88325783	chr9	88206520	88325783	119263	gain	ENSBTAG00000038891;ENSBTAG00000024751;ENSBTAG00000036061;ENSBTAG00000047902;ENSBTAG00000039875;ENSBTAG00000039329	ULBP27;ULBP21;RAET1G
966	chr9:88401752-88427653	chr9	88401752	88427653	25901	gain	ENSBTAG00000026586	PPP1R14C
967	chr9:88628611-88636809	chr9	88628611	88636809	8198	gain	ENSBTAG00000048114;ENSBTAG00000015935	IYD
968	chr9:90735811-90750627	chr9	90735811	90750627	14816	loss
969	chr9:91183654-91189594	chr9	91183654	91189594	5940	gain
970	chr9:92608849-92639255	chr9	92608849	92639255	30406	loss
971	chr9:93233607-93370694	chr9	93233607	93370694	137087	loss	ENSBTAG00000046726;ENSBTAG00000031895;ENSBTAG00000010047	CLDN20;TFB1M;TIAM2
972	chr9:93662504-93668207	chr9	93662504	93668207	5703	gain	ENSBTAG00000035623
973	chr9:94287707-94294481	chr9	94287707	94294481	6774	loss
974	chr9:101678233-101684249	chr9	101678233	101684249	6016	loss
975	chr9:103575167-103585424	chr9	103575167	103585424	10257	loss
976	chr9:105688424-105706664	chr9	105688424	105706664	18240	gain	ENSBTAG00000046809;ENSBTAG00000011179	PDCD2
977	chrX:1297800-1305610	chrX	1297800	1305610	7810	gain
978	chrX:1465853-1475112	chrX	1465853	1475112	9259	loss
979	chrX:2740718-2752223	chrX	2740718	2752223	11505	loss	ENSBTAG00000006439	DOCK11
980	chrX:10481999-10721999	chrX	10481999	10721999	240000	loss	ENSBTAG00000047940
981	chrX:14084056-14124526	chrX	14084056	14124526	40470	gain
982	chrX:14392546-14401601	chrX	14392546	14401601	9055	loss
983	chrX:14470391-14477241	chrX	14470391	14477241	6850	loss
984	chrX:19157400-19182600	chrX	19157400	19182600	25200	gain
985	chrX:28503435-28553999	chrX	28503435	28553999	50564	loss
986	chrX:30277800-30303000	chrX	30277800	30303000	25200	loss
987	chrX:30972948-30980518	chrX	30972948	30980518	7570	gain
988	chrX:31201260-31865295	chrX	31201260	31865295	664035	both	ENSBTAG00000045222;ENSBTAG00000020750	AFF2				102	Age at puberty ,Scrotal circumference ,Age at puberty ,Scrotal circumference ,Age at puberty ,Scrotal circumference ,Age at puberty ,Scrotal circumference ,Age at puberty ,Scrotal circumference ,Age at puberty ,Percentage normal sperm ,Scrotal circumference ,Body depth ,Calving ease (maternal) ,Calving ease ,Feet and leg conformation ,Foot angle ,Milk fat percentage ,Milk fat yield ,Milk protein …
989	chrX:34761419-34773607	chrX	34761419	34773607	12188	loss
990	chrX:35505683-35563564	chrX	35505683	35563564	57881	loss
991	chrX:36322674-36567123	chrX	36322674	36567123	244449	loss
992	chrX:36568338-36577594	chrX	36568338	36577594	9256	both	ENSBTAG00000047971
993	chrX:36578800-37354933	chrX	36578800	37354933	776133	loss	ENSBTAG00000047804
994	chrX:37411929-38148690	chrX	37411929	38148690	736761	loss	ENSBTAG00000048199;ENSBTAG00000033445;ENSBTAG00000046143;ENSBTAG00000046442;ENSBTAG00000047108
995	chrX:39152847-39285129	chrX	39152847	39285129	132282	gain	ENSBTAG00000045951;ENSBTAG00000046709;ENSBTAG00000038933;ENSBTAG00000022807;ENSBTAG00000038288	KIR3DS1
996	chrX:40861476-40885465	chrX	40861476	40885465	23989	loss
997	chrX:43007704-43103982	chrX	43007704	43103982	96278	loss						23	Age at puberty ,Percentage normal sperm ,Scrotal circumference ,Age at puberty ,Percentage normal sperm ,Scrotal circumference ,Age at puberty ,Percentage normal sperm ,Scrotal circumference ,Age at puberty ,Percentage normal sperm ,Scrotal circumference ,Age at puberty ,Percentage normal sperm ,Scrotal circumference ,Age at puberty ,Scrotal circumference ,Age at puberty ,Percentage normal sperm …
998	chrX:50604743-50620821	chrX	50604743	50620821	16078	loss
999	chrX:54783764-54798770	chrX	54783764	54798770	15006	loss
1000	chrX:55921637-55937158	chrX	55921637	55937158	15521	loss
1001	chrX:56043045-56149299	chrX	56043045	56149299	106254	loss	ENSBTAG00000038449
1002	chrX:56150374-56178146	chrX	56150374	56178146	27772	loss
1003	chrX:56179634-56188854	chrX	56179634	56188854	9220	loss
1004	chrX:56189972-56774682	chrX	56189972	56774682	584710	loss	ENSBTAG00000047867;ENSBTAG00000045706;ENSBTAG00000032787;ENSBTAG00000022501	NXF3
1005	chrX:57064548-57106043	chrX	57064548	57106043	41495	loss
1006	chrX:57334698-57358151	chrX	57334698	57358151	23453	loss	ENSBTAG00000022502
1007	chrX:58013999-58031982	chrX	58013999	58031982	17983	loss	ENSBTAG00000043053	RF00026
1008	chrX:58033800-58317000	chrX	58033800	58317000	283200	gain	ENSBTAG00000032806;ENSBTAG00000047168
1009	chrX:58318200-58527000	chrX	58318200	58527000	208800	both	ENSBTAG00000046436;ENSBTAG00000014287;ENSBTAG00000040363;ENSBTAG00000048051					3	Age at puberty ,Percentage normal sperm ,Scrotal circumference
1010	chrX:64462462-64471848	chrX	64462462	64471848	9386	loss	ENSBTAG00000015670	PAK3
1011	chrX:65453999-65493685	chrX	65453999	65493685	39686	loss
1012	chrX:66153846-66173674	chrX	66153846	66173674	19828	gain
1013	chrX:69245560-69254879	chrX	69245560	69254879	9319	loss						10	Age at puberty ,Percentage normal sperm ,Scrotal circumference ,Age at puberty ,Scrotal circumference ,Age at puberty ,Scrotal circumference ,Age at puberty ,Percentage normal sperm ,Scrotal circumference
1014	chrX:78138669-78144345	chrX	78138669	78144345	5676	loss						9	Age at puberty ,Percentage normal sperm ,Scrotal circumference ,Age at puberty ,Percentage normal sperm ,Scrotal circumference ,Age at puberty ,Percentage normal sperm ,Scrotal circumference
1015	chrX:78831000-78881483	chrX	78831000	78881483	50483	loss
1016	chrX:83150013-83191538	chrX	83150013	83191538	41525	gain	ENSBTAG00000015848	PHKA1
1017	chrX:86396408-86414717	chrX	86396408	86414717	18309	loss						3	Age at puberty ,Percentage normal sperm ,Scrotal circumference
1018	chrX:91320229-91331955	chrX	91320229	91331955	11726	loss
1019	chrX:94026401-94034206	chrX	94026401	94034206	7805	gain
1020	chrX:94517999-95130000	chrX	94517999	95130000	612001	loss	ENSBTAG00000047547					4	Age at puberty ,Scrotal circumference ,Age at puberty ,Scrotal circumference
1021	chrX:95770877-95902998	chrX	95770877	95902998	132121	loss						2	Age at puberty ,Scrotal circumference
1022	chrX:102603045-102612123	chrX	102603045	102612123	9078	gain
1023	chrX:107677554-107685496	chrX	107677554	107685496	7942	gain	ENSBTAG00000035907	DDX3X
1024	chrX:117078333-117101180	chrX	117078333	117101180	22847	gain
1025	chrX:118662000-119214000	chrX	118662000	119214000	552000	loss	ENSBTAG00000035745;ENSBTAG00000046027;ENSBTAG00000004563;ENSBTAG00000045537;ENSBTAG00000046252;ENSBTAG00000012835;ENSBTAG00000032895;ENSBTAG00000034437;ENSBTAG00000014457	MAGEB4
1026	chrX:119349595-119419069	chrX	119349595	119419069	69474	loss	ENSBTAG00000045890;ENSBTAG00000037704
1027	chrX:119500200-119550600	chrX	119500200	119550600	50400	loss
1028	chrX:128117598-128164021	chrX	128117598	128164021	46423	gain	ENSBTAG00000016653;ENSBTAG00000036343
1029	chrX:128218589-128239277	chrX	128218589	128239277	20688	gain
1030	chrX:129746828-129762400	chrX	129746828	129762400	15572	gain
1031	chrX:137492785-137942938	chrX	137492785	137942938	450153	loss	ENSBTAG00000012089;ENSBTAG00000012113;ENSBTAG00000002626	AMELX;HCCS;ARHGAP6				19	Body depth ,Calving ease (maternal) ,Calving ease ,Feet and leg conformation ,Foot angle ,Length of productive life ,Milk fat yield ,Milk protein percentage ,Milk protein yield ,Milk yield ,Net merit ,PTA type ,Rear leg placement - rear view ,Rump width ,Stature ,Strength ,Udder attachment ,Udder depth ,Udder height
1032	chrX:137994570-138038974	chrX	137994570	138038974	44404	loss
1033	chrX:138319336-138538354	chrX	138319336	138538354	219018	loss	ENSBTAG00000047404;ENSBTAG00000003343
1034	chrX:139049232-140109616	chrX	139049232	140109616	1060384	loss	ENSBTAG00000034174;ENSBTAG00000047019;ENSBTAG00000042720;ENSBTAG00000010152	RF00026;MID1				29	Body depth ,Feet and leg conformation ,Foot angle ,Milk fat percentage ,Milk fat yield ,Milk protein percentage ,Milk protein yield ,Net merit ,PTA type ,Rear leg placement - rear view ,Rump width ,Stature ,Strength ,Udder attachment ,Udder depth ,Calving interval ,Maturity rate ,Maturity rate ,Body depth ,Dairy form ,Feet and leg conformation ,PTA type ,Rump width ,Stature ,Strength ,Udder attac…
1035	chrX:140392984-142504921	chrX	140392984	142504921	2111937	loss	ENSBTAG00000021684;ENSBTAG00000045501;ENSBTAG00000047688;ENSBTAG00000038488;ENSBTAG00000031020;ENSBTAG00000042889;ENSBTAG00000022161;ENSBTAG00000047997;ENSBTAG00000020803;ENSBTAG00000009278;ENSBTAG00000017785	RF00026;TMSB4X;TLR8;TLR7;PRPS2;MSL3;FRMPD4				32	Body depth ,Calving ease (maternal) ,Calving ease ,Milk fat percentage ,Milk fat yield ,Milk protein percentage ,Milk protein yield ,Net merit ,Rump width ,Stature ,Strength ,Milk yield (EBV) ,Body depth ,Dairy form ,Daughter pregnancy rate ,Feet and leg conformation ,Foot angle ,Milk fat yield ,Milk yield ,PTA type ,Rear leg placement - rear view ,Rump width ,Stature ,Strength ,Teat placement - …
1036	chrX:142506021-142700538	chrX	142506021	142700538	194517	gain	ENSBTAG00000047462;ENSBTAG00000048172
1037	chrX:143009560-143376487	chrX	143009560	143376487	366927	gain	ENSBTAG00000046518;ENSBTAG00000045750;ENSBTAG00000046123	DDX3Y
1038	chrX:143378081-143545081	chrX	143378081	143545081	167000	gain	ENSBTAG00000047068;ENSBTAG00000046131;ENSBTAG00000002158;ENSBTAG00000035438
1039	chrX:143732700-143822889	chrX	143732700	143822889	90189	gain	ENSBTAG00000046483;ENSBTAG00000047469;ENSBTAG00000048102	RF00026
1040	chrX:143858251-144010809	chrX	143858251	144010809	152558	gain	ENSBTAG00000006472;ENSBTAG00000047774;ENSBTAG00000046201;ENSBTAG00000000211	GPR143;EIF1AY				2	Body weight gain ,Body weight (yearling)
1041	chrX:144055800-144068295	chrX	144055800	144068295	12495	gain
1042	chrX:144097430-144430200	chrX	144097430	144430200	332770	gain	ENSBTAG00000045544
1043	chrX:144746285-144795000	chrX	144746285	144795000	48715	gain
Comments:
Overlapped CNVs in supporting evidence 1 mean the overlapped CNVR ID previously identified in Xu, et. al, 2014 [25]
Overlapped CNVs in supporting evidence 2 mean the overlapped CNVR ID previously identified in Zhou, et. al, 2018 [26].
Overlapped CNVs in supporting evidence 3 mean the overlapped CNVR ID previously identified in Ben, et. al, 2016 [24].
Overlapped CNVs in supporting evidence 4 mean the overlapped CNVR ID previously identified in Maulik, et. al, 2017 [14].
Overlapped CNVs in supporting evidence 3 mean the overlapped CNVR ID previously identified in Hou, et. al, 2012 [13].

## Sheet: Table S2
Table S2 Gene Ontology terms generated by PANTHER analysis
GO molecular function complete	Bos taurus (REF)	Cattle (observed)	expected	Fold Enrichment	+/-	P value	FDR
G-protein coupled receptor activity	1266	86	40.54	2.12	+	2.21e-10	4.11e-07
transmembrane signaling receptor activity	1541	95	49.34	1.93	+	3.05e-09	3.78e-06
signaling receptor activity	1680	97	53.79	1.8	+	4.43e-08	3.3e-05
molecular transducer activity	1685	97	53.95	1.8	+	4.75e-08	2.95e-05
catalytic activity	4479	103	143.41	0.72	-	0.000132	0.0409
identical protein binding	1308	17	41.88	0.41	-	1.85e-05	0.00986
protein binding	5047	74	161.6	0.46	-	5.45e-17	2.03e-13
binding	10288	251	329.41	0.76	-	4.75e-09	4.42e-06
protein dimerization activity	1054	12	33.75	0.36	-	2.64e-05	0.0123
double-stranded DNA binding	645	5	20.65	0.24	-	7.85e-05	0.0325
GO biological process complete
antigen processing and presentation of peptide or polysaccharide antigen via MHC class II	19	6	0.61	9.86	+	9.33e-05	0.0121
antigen processing and presentation	53	9	1.7	5.3	+	0.000118	0.0144
nucleosome assembly	78	13	2.5	5.21	+	4.58e-06	0.000832
chromatin assembly	87	13	2.79	4.67	+	1.31e-05	0.00206
DNA packaging	111	13	3.55	3.66	+	0.000129	0.0156
DNA conformation change	166	16	5.32	3.01	+	0.000185	0.0199
chromatin assembly or disassembly	99	13	3.17	4.1	+	4.47e-05	0.00624
nucleosome organization	97	13	3.11	4.19	+	3.69e-05	0.00537
protein-DNA complex assembly	120	13	3.84	3.38	+	0.00026	0.0272
detection of chemical stimulus involved in sensory perception of smell	917	75	29.36	2.55	+	1.39e-12	1.37e-09
detection of chemical stimulus involved in sensory perception	926	75	29.65	2.53	+	1.81e-12	1.66e-09
sensory perception of chemical stimulus	971	75	31.09	2.41	+	1.38e-11	1.06e-08
sensory perception	1251	84	40.06	2.1	+	5.66e-10	3.13e-07
nervous system process	1524	92	48.8	1.89	+	1.55e-08	5.96e-06
system process	1862	96	59.62	1.61	+	8.1e-06	0.0014
detection of chemical stimulus	944	75	30.23	2.48	+	3.7e-12	3.01e-09
detection of stimulus	1031	81	33.01	2.45	+	9.36e-13	1.29e-09
detection of stimulus involved in sensory perception	968	79	30.99	2.55	+	3.2e-13	6.32e-10
sensory perception of smell	939	75	30.07	2.49	+	2.99e-12	2.58e-09
cellular component organization	3445	69	110.31	0.63	-	1.04e-05	0.00171
cellular process	10977	224	351.47	0.64	-	1.27e-21	1.75e-17
cellular component organization or biogenesis	3510	71	112.39	0.63	-	1.22e-05	0.00193
gene expression	1937	35	62.02	0.56	-	0.000176	0.0193
macromolecule metabolic process	4973	90	159.23	0.57	-	7.04e-11	4.42e-08
organic substance metabolic process	6366	116	203.83	0.57	-	4.13e-14	2.86e-10
metabolic process	7021	136	224.8	0.6	-	1.6e-13	4.42e-10
cellular macromolecule biosynthetic process	1824	32	58.4	0.55	-	0.000153	0.0173
macromolecule biosynthetic process	1845	34	59.07	0.58	-	0.000381	0.0368
organic substance biosynthetic process	2544	42	81.46	0.52	-	9.12e-07	0.000229
biosynthetic process	2612	47	83.63	0.56	-	7.42e-06	0.0013
cellular biosynthetic process	2492	40	79.79	0.5	-	5.22e-07	0.000142
cellular metabolic process	5903	107	189.01	0.57	-	4.14e-13	7.15e-10
cellular macromolecule metabolic process	4043	73	129.45	0.56	-	9.21e-09	3.86e-06
cellular protein modification process	2047	35	65.54	0.53	-	3.55e-05	0.00528
protein modification process	2047	35	65.54	0.53	-	3.55e-05	0.00522
protein metabolic process	3065	53	98.14	0.54	-	2.66e-07	7.5e-05
primary metabolic process	6080	111	194.68	0.57	-	2.59e-13	5.96e-10
organonitrogen compound metabolic process	3791	66	121.38	0.54	-	6.83e-09	2.95e-06
nitrogen compound metabolic process	5588	100	178.92	0.56	-	1.11e-12	1.18e-09
macromolecule modification	2186	37	69.99	0.53	-	1.09e-05	0.00176
cellular protein metabolic process	2487	39	79.63	0.49	-	2.65e-07	7.62e-05
regulation of localization	1816	31	58.15	0.53	-	0.000108	0.0134
regulation of biological process	8843	199	283.14	0.7	-	9.07e-11	5.45e-08
biological regulation	9401	206	301.01	0.68	-	4.23e-13	6.49e-10
anatomical structure morphogenesis	1531	26	49.02	0.53	-	0.000351	0.0349
anatomical structure development	3439	50	110.11	0.45	-	2.18e-11	1.58e-08
developmental process	3626	51	116.1	0.44	-	9.84e-13	1.24e-09
nucleic acid metabolic process	2109	35	67.53	0.52	-	1.05e-05	0.00171
nucleobase-containing compound metabolic process	2504	43	80.18	0.54	-	3.58e-06	0.000687
organic cyclic compound metabolic process	2772	48	88.76	0.54	-	1.27e-06	0.000274
cellular nitrogen compound metabolic process	2973	47	95.19	0.49	-	1.42e-08	5.6e-06
heterocycle metabolic process	2610	44	83.57	0.53	-	1.21e-06	0.000279
cellular aromatic compound metabolic process	2643	46	84.63	0.54	-	2.56e-06	0.00052
regulation of molecular function	2381	39	76.24	0.51	-	1.59e-06	0.000337
regulation of multicellular organismal development	1375	21	44.03	0.48	-	0.000163	0.0181
regulation of multicellular organismal process	2108	32	67.5	0.47	-	1.09e-06	0.000259
positive regulation of response to stimulus	1395	21	44.67	0.47	-	9.62e-05	0.0122
regulation of response to stimulus	2880	38	92.21	0.41	-	4.56e-11	3.15e-08
positive regulation of biological process	4168	70	133.45	0.52	-	1.27e-10	7.32e-08
cell surface receptor signaling pathway	1165	17	37.3	0.46	-	0.000273	0.0284
cellular response to stimulus	4205	96	134.64	0.71	-	0.000166	0.0183
regulation of cellular process	8313	189	266.17	0.71	-	1.6e-09	7.9e-07
positive regulation of cell communication	1100	16	35.22	0.45	-	0.000377	0.0369
positive regulation of cellular process	3697	61	118.37	0.52	-	9.46e-10	5.03e-07
regulation of cell communication	2487	36	79.63	0.45	-	2.33e-08	8.7e-06
positive regulation of signaling	1106	16	35.41	0.45	-	0.000378	0.0368
regulation of signaling	2509	39	80.34	0.49	-	1.56e-07	4.9e-05
small molecule metabolic process	1184	17	37.91	0.45	-	0.000212	0.0226
cellular response to organic substance	1278	18	40.92	0.44	-	6.89e-05	0.00916
response to organic substance	1633	22	52.29	0.42	-	2.88e-06	0.000569
cellular response to chemical stimulus	1629	23	52.16	0.44	-	6.04e-06	0.00108
homeostatic process	1010	14	32.34	0.43	-	0.000421	0.0401
regulation of biological quality	2512	41	80.43	0.51	-	7.88e-07	0.000202
cell differentiation	2313	32	74.06	0.43	-	2.38e-08	8.42e-06
cellular developmental process	2389	34	76.49	0.44	-	2.71e-08	9.36e-06
animal organ development	2092	28	66.98	0.42	-	5.32e-08	1.79e-05
system development	2827	41	90.52	0.45	-	2.17e-09	1.03e-06
multicellular organism development	3147	48	100.76	0.48	-	1.1e-09	5.61e-07
organonitrogen compound biosynthetic process	914	11	29.27	0.38	-	0.000204	0.0218
reproductive process	874	10	27.98	0.36	-	0.00015	0.0173
reproduction	875	10	28.02	0.36	-	0.000151	0.0172
regulation of response to stress	891	10	28.53	0.35	-	0.000113	0.0139
epithelium development	730	8	23.37	0.34	-	0.000482	0.0453
tissue development	1167	14	37.37	0.37	-	2e-05	0.00307
positive regulation of transcription by RNA polymerase II	857	9	27.44	0.33	-	8.18e-05	0.0108
regulation of transcription by RNA polymerase II	1419	23	45.43	0.51	-	0.000286	0.0295
regulation of cellular macromolecule biosynthetic process	2761	57	88.4	0.64	-	0.000246	0.0259
regulation of cellular biosynthetic process	2953	61	94.55	0.65	-	0.00015	0.0174
regulation of biosynthetic process	2989	62	95.7	0.65	-	0.000162	0.0182
regulation of metabolic process	4709	97	150.78	0.64	-	3.8e-07	0.000105
regulation of cellular metabolic process	4450	92	142.48	0.65	-	1.23e-06	0.000279
regulation of macromolecule biosynthetic process	2866	60	91.77	0.65	-	0.000306	0.0308
regulation of macromolecule metabolic process	4417	91	141.43	0.64	-	1.15e-06	0.000269
regulation of gene expression	3091	63	98.97	0.64	-	6.38e-05	0.00856
regulation of primary metabolic process	4336	89	138.83	0.64	-	1.24e-06	0.000276
regulation of nitrogen compound metabolic process	4245	88	135.92	0.65	-	2.7e-06	0.000541
positive regulation of transcription, DNA-templated	1114	12	35.67	0.34	-	8.22e-06	0.0014
positive regulation of gene expression	1412	15	45.21	0.33	-	2.23e-07	6.71e-05
positive regulation of macromolecule metabolic process	2313	32	74.06	0.43	-	2.38e-08	8.64e-06
positive regulation of metabolic process	2448	36	78.38	0.46	-	5.37e-08	1.77e-05
positive regulation of nucleic acid-templated transcription	1182	13	37.85	0.34	-	4.48e-06	0.000826
positive regulation of RNA biosynthetic process	1182	13	37.85	0.34	-	4.48e-06	0.000837
positive regulation of cellular biosynthetic process	1396	16	44.7	0.36	-	1.04e-06	0.000253
positive regulation of biosynthetic process	1415	17	45.31	0.38	-	1.87e-06	0.000391
positive regulation of cellular metabolic process	2277	34	72.91	0.47	-	2.43e-07	7.15e-05
positive regulation of RNA metabolic process	1246	16	39.9	0.4	-	2.52e-05	0.00383
positive regulation of nucleobase-containing compound metabolic process	1379	18	44.15	0.41	-	1.01e-05	0.00169
positive regulation of nitrogen compound metabolic process	2194	32	70.25	0.46	-	2.17e-07	6.68e-05
positive regulation of macromolecule biosynthetic process	1348	15	43.16	0.35	-	1.03e-06	0.000255
regulation of cell cycle	723	6	23.15	0.26	-	4.73e-05	0.00653
cellular response to stress	982	8	31.44	0.25	-	1.24e-06	0.000272
response to stress	1982	26	63.46	0.41	-	7.83e-08	2.52e-05
negative regulation of multicellular organismal process	836	6	26.77	0.22	-	3.55e-06	0.000691
negative regulation of biological process	3705	53	118.63	0.45	-	1.08e-12	1.25e-09
negative regulation of cellular process	3377	50	108.13	0.46	-	6.91e-11	4.55e-08
regulation of cellular component organization	1678	27	53.73	0.5	-	5.94e-05	0.00812
organic substance catabolic process	939	10	30.07	0.33	-	3.4e-05	0.0051
catabolic process	1065	14	34.1	0.41	-	0.000142	0.0169
cellular catabolic process	920	8	29.46	0.27	-	6.45e-06	0.00114
negative regulation of cellular metabolic process	1865	34	59.72	0.57	-	0.000306	0.0307
negative regulation of metabolic process	2016	37	64.55	0.57	-	0.000176	0.0192
regulation of cellular protein metabolic process	1871	29	59.91	0.48	-	8.6e-06	0.00145
regulation of protein metabolic process	2000	31	64.04	0.48	-	4.4e-06	0.000833
negative regulation of macromolecule metabolic process	1862	34	59.62	0.57	-	0.000305	0.031
regulation of protein modification process	1271	18	40.7	0.44	-	9.04e-05	0.0118
regulation of protein phosphorylation	961	13	30.77	0.42	-	0.00044	0.0416
negative regulation of cell communication	897	6	28.72	0.21	-	6.31e-07	0.000168
negative regulation of response to stimulus	1098	6	35.16	0.17	-	2.25e-09	1.04e-06
regulation of signal transduction	2287	30	73.23	0.41	-	6.35e-09	2.83e-06
negative regulation of signaling	900	6	28.82	0.21	-	6.45e-07	0.000168
regulation of intracellular signal transduction	1156	15	37.01	0.41	-	6e-05	0.00813
GO cellular component complete
MHC class II protein complex	16	6	0.5	12.04	+	3.67e-05	0.00204
MHC protein complex	27	10	0.84	11.89	+	9.89e-08	6.87e-06
integral component of membrane	4765	190	148.45	1.28	+	0.000243	0.0116
intrinsic component of membrane	4829	190	150.45	1.26	+	0.000451	0.0203
cell part	12993	297	404.79	0.73	-	4.06e-16	6.15e-14
cell	13044	301	406.38	0.74	-	1.97e-15	2.74e-13
protein-containing complex	3700	66	115.27	0.57	-	1.6e-07	1.07e-05
cytoskeleton	1576	27	49.1	0.55	-	0.00063	0.0269
intracellular non-membrane-bounded organelle	3139	46	97.79	0.47	-	1.25e-09	1.16e-07
non-membrane-bounded organelle	3139	46	97.79	0.47	-	1.25e-09	1.1e-07
organelle	9175	152	285.85	0.53	-	3.4e-26	1.42e-23
intracellular organelle	8968	151	279.4	0.54	-	1.75e-24	5.83e-22
intracellular part	10393	172	323.79	0.53	-	8.44e-32	1.41e-28
intracellular	10904	188	339.71	0.55	-	3.08e-31	2.57e-28
nucleoplasm	2205	34	68.7	0.49	-	2.51e-06	0.000149
nuclear lumen	2800	40	87.23	0.46	-	5.17e-09	3.92e-07
intracellular organelle lumen	3157	43	98.36	0.44	-	6.97e-11	8.3e-09
organelle lumen	3157	43	98.36	0.44	-	6.97e-11	8.94e-09
membrane-enclosed lumen	3157	43	98.36	0.44	-	6.97e-11	7.74e-09
organelle part	6129	90	190.95	0.47	-	8.87e-20	1.85e-17
nuclear part	3113	44	96.98	0.45	-	3.68e-10	3.61e-08
nucleus	4921	87	153.31	0.57	-	2.16e-10	2.25e-08
intracellular membrane-bounded organelle	7427	126	231.39	0.54	-	1.26e-18	2.34e-16
membrane-bounded organelle	8004	131	249.36	0.53	-	3.08e-22	8.56e-20
intracellular organelle part	5938	89	185	0.48	-	2.34e-18	3.9e-16
endoplasmic reticulum	1008	14	31.4	0.45	-	0.000712	0.029
cytoplasmic part	6041	84	188.21	0.45	-	2.81e-21	6.68e-19
cytoplasm	7544	106	235.03	0.45	-	1.01e-27	5.63e-25
endomembrane system	2560	40	79.76	0.5	-	5.04e-07	3.11e-05
cytosol	2401	33	74.8	0.44	-	2.81e-08	2.04e-06
organelle subcompartment	827	10	25.76	0.39	-	0.000633	0.0264
catalytic complex	946	11	29.47	0.37	-	0.00015	0.00737
organelle membrane	1536	23	47.85	0.48	-	8.29e-05	0.00446
mitochondrial part	642	6	20	0.3	-	0.000621	0.0272
mitochondrion	1135	9	35.36	0.25	-	1.93e-07	1.24e-05
organelle envelope	754	7	23.49	0.3	-	0.000136	0.00687
envelope	754	7	23.49	0.3	-	0.000136	0.00708

## Sheet: Table S3
Table S3 Results of GWAS between the CNVRs and 41 phenotypes of interest in 39 Holstein cattle
Chr	Start	End	Type	CNVR	No_probe	Sire_Calv_Ease	Dtr_Calv_Ease	Sire_Still_Birth	Dtr_Still_Birth	CALC	DSAB	KETO	MAST	METR	RETP	Net_Merit	Prod_Life	SCS	Dtr_Preg_Rate	Heifer_Conc_Rate	Cow_Conc_Rate	Livability	Final_score	Stature	Strength	Dairy_form	Foot_angle	Rear_legs.side.	Body_depth	Rump_angle	Rump_width	Fore_udder_att	Rear_ud_height	Udder_depth	Udder_cleft	Front_teat_pla	Teat_length	Rear_legs.rear.	Feet_and_legs	Rear_teat_pla	Milk	Fat	Protein	Fat_Percent	Pro_Percent	gestleng
chr1	26467858	26516170	loss	6	39	0.356307	0.107401	0.295613	0.694046	0.743308	0.552151	0.510396	0.269042	0.0186423	0.658218	0.905509	0.662442	0.798397	0.732718	0.95533	0.757863	0.844312	0.703443	0.657525	0.691192	0.563934	0.165059	0.012599	0.397465	0.86254	0.514003	0.683793	0.711479	0.702949	0.887965	0.42584	0.920881	0.03609	0.0523197	0.420087	0.826757	0.871318	0.950701	0.587389	0.198286	0.601994
chr1	57438000	57474000	loss	11	11	0.0959813	0.394893	1	0.318275	1	0.246599	0.0679889	0.418236	0.193364	0.477578	0.892509	0.389436	0.493406	0.968684	0.25093	0.816811	0.59569	0.529774	0.869951	0.450321	0.718967	0.594774	0.984306	0.561364	0.25626	0.159143	0.273923	0.593205	0.0542382	0.0802908	0.266651	0.757076	0.627246	0.486824	0.255729	0.938893	0.42138	0.746511	0.203675	0.0990903	0.582834
chr1	68912139	68924392	loss	16	8	0.469032	0.636866	0.846279	0.620026	0.0740766	0.500474	0.208827	0.54638	0.474051	0.728153	0.599173	0.273034	0.4458	0.240452	0.0406976	0.390278	0.356324	0.291025	0.367315	0.17037	0.797776	0.343914	0.0598672	0.185367	0.812009	0.0232052	0.575521	1	0.715453	0.520866	0.751716	0.446209	0.216922	0.299124	0.90478	0.361245	0.922538	0.852701	0.0998299	0.0139345	0.130053
chr1	83216934	83239614	gain	18	20	0.961322	0.56721	0.893471	0.261996	0.0435288	0.800595	0.789908	0.494916	0.45396	1	0.934703	1	0.796246	0.235714	0.947648	0.255361	0.143118	0.38192	0.00537126	0.231089	0.0252837	0.10755	0.0358364	0.030819	0.172729	0.0761044	0.867786	0.481866	0.726294	0.110655	0.830802	0.0461237	0.877859	0.997299	0.552281	0.642622	0.0333132	0.0477902	0.420814	0.473913	0.689982
chr1	91172041	91216395	loss	20	20	0.123538	0.182589	1	0.0457005	0.069518	2.07191e-05	0.00116143	0.175564	0.505298	0.806077	0.159248	0.389382	0.958343	0.800903	0.00385172	0.551795	0.112007	0.556332	0.927978	0.212125	0.728446	0.517702	0.978874	0.0439175	0.122634	0.327874	0.915341	0.988842	0.736377	0.0428734	0.310477	0.155986	0.0289568	0.648643	0.112191	0.263809	0.31713	1	0.235111	0.0767641	0.225058
chr1	97518839	97543936	loss	24	20	0.0354084	0.596231	0.718018	0.343129	0.333553	0.285807	0.176952	0.00116024	0.0593389	1	0.00666718	0.991649	0.0297282	0.00749141	0.0439827	0.00194255	0.306723	0.0680715	0.321291	0.396406	0.000159306	0.883954	0.0256288	0.841882	0.90385	0.78676	0.279236	0.0766442	0.611443	0.124658	0.074327	0.261982	0.628347	0.219049	0.0756871	3.40485e-06	0.00225879	2.58784e-06	0.0787073	0.762951	0.298716
chr1	124133511	124166124	loss	26	26	1	1	1	0.916469	0.122493	1	0.214795	0.0125989	1	1	1	0.000837971	0.203238	1	0.00155509	0.237244	0.800443	0.0921044	0.494601	0.781049	0.264363	0.0258986	0.0173726	0.287769	0.119498	0.404257	0.0391434	0.0764399	2.82446e-05	0.00283266	0.0246485	0.565128	0.0491238	0.00134895	0.137457	0.476353	0.470212	0.254386	1	0.127325	1
chr1	133196142	133205639	loss	28	8	0.16433	0.593036	0.0218503	0.10743	0.230897	0.0214305	0.974073	0.535699	0.64798	0.676055	0.152525	0.012601	0.998553	0.345869	0.27399	0.280499	0.0705821	0.700861	0.136276	0.0537175	0.648115	0.749433	0.770307	0.0317867	0.522251	0.187209	0.596648	0.348413	0.252802	0.650828	0.907579	0.209576	0.729374	0.0260536	0.795868	0.881672	0.165917	0.708405	0.364556	0.0795396	0.413399
chr1	138166337	138180455	loss	29	13	0.97895	0.939415	0.0772113	0.314851	0.00113947	0.0132	0.250574	0.187609	0.169316	0.956346	0.0920153	1	0.585166	0.249716	0.0850021	0.0258008	0.129666	0.479468	0.00432516	0.54891	0.389123	0.290669	0.0976547	0.121958	0.720778	0.205365	0.180663	0.183325	0.876315	0.000498121	0.627405	0.0145018	0.206164	0.328657	0.733164	0.769801	0.769767	0.624384	0.11758	0.0361862	0.116939
chr1	145292548	145448098	loss	31	62	0.15956	0.656108	0.0104004	0.712657	0.0438121	0.0014319	0.00511598	1	0.317272	0.0376887	0.80332	0.0737098	0.128865	0.86302	0.835942	0.140066	0.0985512	0.0388078	0.0238714	0.200634	0.737531	0.198267	0.77105	0.0701073	0.9356	0.013146	0.00732031	0.0583556	0.0362241	0.0064619	0.00162086	0.289326	0.058293	0.122474	0.00210244	1	0.672228	0.127256	0.0970137	0.159999	0.939797
chr1	156591000	156603000	loss	35	10	0.0410004	0.169307	0.0418911	0.868286	0.289245	0.576647	0.225283	0.534909	0.228293	0.391035	0.496874	0.606428	0.179926	0.294802	0.624876	0.339159	0.756797	0.0248548	0.945834	0.72648	0.944181	0.100228	0.110179	0.439419	0.1378	0.0268367	0.197395	0.470583	0.404468	0.313997	0.412981	0.204931	0.85935	0.726516	0.714585	0.0544594	0.351118	0.208918	0.0763294	0.0318424	0.003173
chr10	1509497	1578915	loss	36	51	1	1	1	1	1	1	1	1	1	1	1	1	1	1	1	1	1	1	1	1	4.96554e-06	1	5.64259e-05	1	1	1.99407e-06	1	1	1	1	1	1	1	1	1	1	1	1	1	1	1
chr10	10097184	10107209	gain	42	5	1	0.235152	0.301079	0.632414	1	0.843079	0.371522	0.696368	0.969753	0.0725494	0.218798	0.0866569	0.688176	0.771725	0.663287	0.943419	0.693847	0.754267	0.315391	0.10659	0.678479	0.309194	0.419928	0.138608	0.465371	0.058548	0.715839	0.533368	0.801761	0.648181	0.397045	0.482448	0.170353	0.203703	0.643018	1	1	0.656415	0.541683	0.84709	1
chr10	20911194	20919152	gain	44	7	0.00208436	0.393107	0.825383	0.539079	0.0391153	0.0229658	0.882704	1	0.0216043	0.798948	0.220135	0.91296	0.160893	0.0428891	0.000416226	0.0431144	0.0862547	0.0389235	0.0625731	0.0274039	1	0.248403	1	0.0404259	0.793543	0.0330241	0.010227	0.0680707	0.0642728	0.152626	0.00598954	0.0183802	0.542394	0.359284	0.0317779	0.00245409	0.052506	0.05379	0.269891	0.26416	0.827118
chr10	22616018	22634558	gain	45	16	0.322919	0.742177	0.481588	0.0662453	0.153902	0.813951	0.824634	0.0386183	0.769503	0.57354	0.353658	0.381854	0.0822858	0.10385	0.455206	0.271614	0.275065	0.301378	0.0625069	0.39925	0.0214269	0.810215	0.0786145	0.223105	0.0597436	0.359133	0.838142	0.321008	0.785282	0.824771	0.726409	0.209181	0.241341	0.275193	0.885244	0.30567	0.16014	0.0825593	0.843451	0.107182	0.926954
chr10	24054928	24240869	loss	50	145	6.47317e-05	0.0582361	0.0622566	0.0483485	0.568054	0.058139	1	0.00502996	1	1	0.0235088	0.11649	0.430634	0.113544	0.141627	0.181229	0.00602667	0.584802	0.338301	0.0934013	1	0.470053	0.512955	0.0552899	0.00203571	1	0.0145336	0.28583	0.221557	0.139964	0.083149	0.00857108	0.338706	0.297179	0.0832137	0.000391185	1	0.00124828	0.249817	1	0.0248521
chr10	25007525	25023629	loss	54	14	1	0.210821	0.00499038	0.00445322	0.719417	0.697583	1	0.673817	0.846366	0.701572	0.202662	1	0.307672	0.0607977	0.100053	0.0618217	1	0.748726	0.21124	0.425654	0.986712	0.575487	0.260943	0.625997	0.938805	0.798188	0.673229	0.476583	0.458372	0.545423	0.886235	0.297513	0.694671	0.994214	0.758052	0.787399	0.929993	1	0.696081	0.170525	1
chr10	39825000	39839400	loss	59	8	0.0361965	0.277499	0.37179	0.631699	0.964789	0.357993	0.447454	0.650681	0.485406	0.552228	0.766544	0.826267	0.325689	0.715568	0.140309	0.637499	0.899457	0.224813	0.243626	0.921215	0.148908	0.272666	0.0706457	0.309396	0.164059	0.748061	0.258907	0.24359	0.248091	0.342139	0.291308	0.997786	0.894015	0.825822	0.227371	0.698596	0.723836	0.970311	0.918663	0.169264	0.0773773
chr10	41580066	41607000	loss	61	21	0.614923	0.874394	0.460309	0.050814	0.539944	0.237037	0.551817	0.655215	0.587073	0.158559	0.366449	0.853756	0.939969	0.519461	0.585904	0.379672	0.198423	0.037641	0.0128639	0.0697866	0.0066761	0.199572	0.0013946	0.00267488	0.239238	0.0401824	0.182122	0.144079	0.763742	0.218812	0.028776	0.23364	0.772428	0.991349	0.0531537	0.0940428	0.361147	0.141943	0.203956	0.905624	0.81171
chr10	55071454	55078645	loss	64	7	0.390829	1	1	0.0344983	0.183431	0.0223751	0.691214	0.571516	0.409516	0.331463	0.384827	0.993095	0.551053	0.572896	0.203436	1	0.902501	0.71403	0.687839	0.679446	0.746329	0.156611	0.80676	0.783515	0.28111	0.51865	0.647875	0.950161	0.735034	0.384419	0.636158	0.567326	0.0867896	0.0751959	0.573667	0.794896	0.601747	1	0.351041	0.204798	0.61466
chr10	60193296	60211713	loss	67	17	0.006586	0.210955	0.0714081	0.0016602	0.94988	0.0826753	0.0143969	0.679988	0.125846	0.326205	0.0125168	0.00179385	0.461943	0.643135	0.0964988	0.164763	0.0212209	0.52643	0.49922	0.801047	0.289712	0.0587137	0.0316917	0.593744	0.925853	0.566399	0.0409471	0.781694	0.278095	0.0108558	0.386907	0.0123359	0.0445297	0.0796692	0.157649	0.568922	0.275053	0.0236372	0.660946	0.0752886	0.0339892
chr10	84319826	84343201	gain	72	9	0.858749	0.834404	0.36608	0.35672	0.522072	0.78848	0.736198	0.561425	0.492354	0.195587	0.147612	0.176125	0.0396434	0.155573	0.114855	0.121771	0.269133	0.166808	0.908928	0.5683	0.395527	0.284986	0.169106	0.887379	0.0051243	0.851774	0.112668	0.31461	0.413696	0.0808909	0.598897	0.677456	0.492806	0.137795	0.26075	0.587772	0.995973	0.698386	0.348749	0.149016	0.246186
chr10	94961403	94976493	loss	75	14	0.0425539	0.0460813	0.079428	0.000299302	0.0879888	0.00129832	0.0812847	1	1	1	0.0335172	1	1	1	1	1	1	1	0.00033668	0.0246099	0.0578028	1	0.06945	1	0.0102868	0.000792945	1	1	0.000462019	0.361023	0.111218	0.0561268	1	0.00326763	0.00883575	0.19581	1	0.00111347	0.35157	0.117243	1
chr10	101889947	101900103	gain	77	9	0.000646432	0.0419359	0.374834	0.0490299	0.713512	0.0349019	0.437593	1	0.0488652	0.165364	0.0831962	0.462109	0.331703	4.26854e-05	0.114762	0.445102	0.0694484	0.211955	1	0.696184	0.65804	0.655779	0.866259	0.752191	0.539012	0.251943	0.0269638	1	0.114473	0.408148	0.0237673	0.317972	0.846907	0.603566	0.169929	0.0166377	0.418672	0.147556	0.0803666	0.0160403	0.0131299
chr11	36295064	36312348	loss	82	14	0.466463	0.278526	0.0036961	0.730615	0.985135	0.0247237	0.576198	0.596382	0.309925	0.398602	0.9209	0.459438	0.294104	0.887288	0.481253	0.973864	0.254331	0.314824	0.0699817	0.596367	0.216462	0.349954	0.368436	0.31859	0.809591	0.966032	0.441944	0.682882	0.30174	0.159266	0.361998	0.898971	0.206602	0.110059	0.30451	0.0037593	0.558544	0.724167	0.603204	0.142673	0.876227
chr11	40527000	40530600	loss	85	4	0.761718	0.37461	0.745691	0.343226	0.3847	0.051565	0.0123866	0.025188	0.863375	0.660108	0.311058	0.132597	0.0943264	0.483243	0.729049	0.57034	0.149362	0.418771	0.942904	0.768733	0.949491	0.314367	0.880595	0.981956	0.383605	0.712583	0.386527	0.374289	0.343874	0.439349	0.412591	0.943609	0.144728	0.273515	0.544897	0.778761	0.433422	0.923154	0.111954	0.51123	0.635994
chr11	47019929	47030260	loss	87	8	0.389113	0.957318	0.367816	0.0831917	0.228326	0.782833	0.490088	0.11034	0.509162	0.327362	0.400498	0.178003	0.594694	0.304765	0.467214	0.312009	0.632817	0.83672	0.461421	0.84429	0.258056	0.461875	0.225735	0.938227	0.0582479	0.592728	0.323979	0.866308	0.425026	0.366921	0.382173	0.103764	0.67962	0.46715	0.391041	0.595263	0.129367	0.197015	0.547621	0.100433	0.451674
chr11	51490406	51496061	loss	91	5	0.119169	0.563977	0.145821	0.0405742	0.186826	0.285092	0.23271	0.155688	0.233294	0.0900712	0.925333	0.232444	0.472671	0.907037	1	0.509773	0.390389	0.333641	0.0159003	0.0346313	0.214927	0.381282	0.0050106	0.0147315	1	0.00489261	1	1	0.983745	0.825332	0.992279	0.327302	0.296628	0.386069	1	0.600097	0.729763	0.657527	0.710414	0.361093	0.115644
chr11	74253000	74289000	loss	98	9	0.151023	0.266893	0.0265505	0.202504	1	0.000245603	0.010902	0.861267	0.3152	0.0423827	0.115789	0.133242	0.211812	0.974992	0.920969	0.912112	0.961347	0.0292576	0.356218	0.720545	0.0139167	0.255161	0.337114	0.348262	0.417028	0.0848243	0.0294599	0.104626	0.0553345	0.0106169	0.00453853	0.334203	0.192678	0.0844992	0.00422971	1	0.0771698	0.26078	0.218326	0.143757	0.505692
chr11	107284496	107310640	loss	107	22	0.000409417	1	0.243572	1	1	0.00963998	1	0.00473412	1	1	0.00953577	0.147722	0.00388326	1	0.00215474	0.00022337	0.00347962	1	0.00434786	0.00482316	0.000218832	0.184953	3.67979e-05	0.00175117	1	0.00247631	0.000363897	1	1	0.0160349	0.00686391	1	1	0.35848	1	1.81839e-05	1	0.000642651	0.00219478	0.0669103	0.116999
chr12	8499665	8552060	gain	109	40	0.000132744	0.0128802	1	0.00339483	1	0.0817206	1	1	0.00100209	1	1	0.100145	1	0.0711961	1	0.0437476	0.0572791	1	0.0498366	0.0721568	0.00223822	0.0760793	0.0108763	0.0377044	1	0.0115024	1	1	1	1	0.0343495	1	0.104581	0.136022	0.00106947	0.000338714	0.0248654	0.00026893	0.105337	0.0398239	0.0105673
chr12	23001424	23008803	loss	110	6	0.0185784	0.0524757	0.186461	0.00818625	0.824127	0.77919	0.144393	0.522099	0.495598	0.29931	0.0439643	0.532	0.881352	0.443575	0.1361	0.382626	0.925999	0.0588346	0.193597	0.9287	0.0809432	0.813163	0.637137	0.552505	0.624481	0.67042	0.0303832	0.0719256	0.0814982	0.0130709	0.0106388	0.0917358	0.83977	0.203161	0.0201815	0.0852656	0.0768016	0.0851743	0.834552	0.95476	0.278436
chr12	43164437	43201525	loss	114	28	0.000369115	0.157229	1	0.00294729	0.298828	0.273543	0.241345	0.193429	0.369604	0.307974	0.000602592	0.644892	0.570858	0.532792	0.541077	0.588648	0.467576	0.927653	0.274458	0.41648	0.000230656	0.425477	0.230104	0.64834	0.0970397	0.645415	0.645802	0.148919	0.840159	0.584378	0.449699	0.074982	0.631262	0.937673	0.35372	0.000639398	0.00173174	0.000541024	0.535656	0.00806361	0.174231
chr12	55401566	55406150	loss	116	5	0.787379	0.337209	0.377422	0.226188	0.00547605	0.0172675	0.00214966	0.25308	0.314293	0.0565368	0.407389	0.498943	0.610205	0.33342	0.239392	0.600925	0.850921	0.65742	0.0616458	0.0393605	0.886992	0.304007	0.752576	0.189497	0.923573	0.0476542	0.688971	0.654031	0.274016	0.499348	0.798416	0.96071	0.984418	0.905765	0.532822	0.647859	0.254765	0.590864	0.441614	0.919785	0.796612
chr12	70295164	70619400	loss	119	240	0.00126322	0.407666	0.432464	0.227005	0.317427	0.450071	0.372252	0.00295808	0.00205673	0.231613	0.0435254	0.9061	0.104136	0.032395	0.282459	0.0525936	0.561304	0.260508	0.325517	0.103073	0.00927002	0.263189	0.0396071	0.443516	0.0842836	0.856639	0.458082	0.211096	0.000227762	0.24148	0.337904	0.190995	0.332124	0.827578	0.215252	0.000164141	0.0210057	8.53175e-05	0.412963	0.417853	0.57862
chr12	70643535	71256600	loss	120	428	1	0.0898364	0.125305	0.0580522	1	0.00983043	1.72573e-05	0.0107816	1	0.0760913	0.0199235	0.282613	3.06365e-05	2.25889e-06	1.51094e-05	3.68818e-05	0.0123177	0.0601633	0.0407559	0.000145086	0.0193762	1	0.0524763	0.0417373	0.000510814	0.00819112	1	0.0102532	0.298646	0.0296819	0.0737511	0.182793	0.00708468	0.00582009	0.0495661	0.000235724	0.00652196	0.00368705	0.00549846	0.0136854	1
chr12	72206282	72242192	loss	123	31	5.97953e-05	0.664358	1	0.967375	1	0.85321	0.0710156	0.0620564	0.137475	0.00187433	0.0258335	0.501166	0.467754	0.739208	0.0637845	0.835535	1	0.0349051	0.0104057	0.0020569	0.418731	1	0.13173	0.00580856	0.93291	0.0176765	0.0116672	1	0.0217704	0.792193	0.579926	1	0.330252	1	0.486423	0.258826	0.0675935	0.126821	0.606161	0.0269113	0.0748802
chr12	74006490	74362919	both	127	272	5.39209e-05	0.173225	0.0222622	0.294019	0.162133	0.959323	0.727155	0.017227	0.204174	0.00341293	0.0236698	0.299755	0.547235	0.646702	0.150705	0.749777	0.291179	0.602087	0.161351	0.0321698	0.417689	0.336287	0.148429	0.0641058	0.308655	0.186781	0.241976	0.871332	0.0522681	0.809717	0.644749	0.747015	1	1	0.815068	0.307154	0.072392	0.069081	0.384518	0.0018874	0.00701486
chr12	74430766	75251016	both	129	617	0.168196	0.178958	0.00323567	1	1	0.211036	0.285775	0.00200491	1	0.247445	1	0.062299	1	0.000102249	0.643347	0.000641327	0.0280706	0.944704	0.944471	0.240675	0.0388307	0.469522	0.593863	0.178559	0.025156	1	0.376193	0.220729	0.129418	0.933948	0.404901	0.40082	0.34864	0.894605	0.57497	0.00559319	0.0319475	0.0032284	0.614676	0.150661	0.202941
chr13	866715	886820	loss	136	13	0.170308	0.426805	1	0.415752	0.0372249	0.00115143	0.00995141	0.958092	0.348038	0.0473752	0.825583	1	0.358037	0.854559	0.551671	0.784665	0.809399	0.0329638	0.543789	0.900791	0.586378	0.637485	0.929341	0.664727	0.661482	0.849902	0.0689599	0.314499	0.0905886	0.00663223	0.0210828	0.481722	0.461519	0.220556	0.035596	0.707293	0.78264	0.9989	0.194906	0.155104	0.866433
chr13	8588168	8594930	loss	139	7	0.380117	0.0159175	0.0605583	0.12721	0.446253	0.652844	0.775197	0.431588	0.660461	0.834337	0.469019	0.810909	0.0408675	0.0193828	0.820513	0.0221218	0.659387	0.394176	0.927115	0.943731	0.191803	0.742339	0.186589	0.693164	0.75154	0.998326	0.625805	0.284304	0.854058	0.883503	0.342571	0.464965	0.407628	0.677229	0.327571	0.167427	0.0631516	0.180785	0.889759	0.805896	0.681638
chr13	10076657	10085917	loss	140	8	0.976685	1	0.0958597	0.0676558	0.920679	0.0574833	0.922315	0.00611981	0.804621	0.439869	0.535344	0.18922	1	0.177407	0.898059	0.000735882	0.177078	0.0201063	0.0158939	0.0127444	0.000720852	0.439559	0.0156997	0.00970322	0.0286391	0.00443495	0.0839944	1	0.597918	0.78775	0.665793	0.853971	0.715451	0.669855	0.580564	0.000601998	0.0711884	0.000834874	0.743335	0.0128235	0.988389
chr13	10483638	10496399	loss	141	12	0.704219	0.756915	0.0474395	0.0780484	0.368156	0.545457	0.881706	0.386928	0.690527	0.514552	0.0338189	0.0916796	0.0335328	0.175601	0.219652	1	0.296425	0.00138962	0.00283715	0.0635226	1	0.072039	0.34613	0.00197709	0.00687711	9.26824e-05	0.000169734	0.00113038	0.00756752	0.0108928	0.00697781	0.671105	0.0140003	0.166457	0.00872642	0.20569	0.121074	0.0882823	0.363126	0.0875469	0.0203291
chr13	14640903	14647826	loss	143	7	0.0907706	0.483634	1	0.091555	0.62172	0.0234444	0.549682	1	0.0351205	0.867153	0.571097	0.892169	0.927596	0.0817906	0.123034	1	0.297084	0.490156	0.648015	0.693815	1	1	0.0147293	0.694648	0.178359	0.887125	0.688292	1	0.653807	0.066062	1	1	0.0826076	0.191687	0.533991	1	0.274638	0.682972	0.0111251	0.579513	0.338713
chr13	35197094	35204432	gain	146	6	1	0.00116722	0.203539	0.254873	0.691859	0.00248118	0.874108	0.606917	0.12624	0.303487	0.749182	0.938094	1	0.265161	0.000212406	0.000948855	0.238931	0.00500713	0.755678	0.0062324	0.00303696	0.777217	0.901607	0.937794	0.0239554	0.365041	0.0327688	0.00627278	0.250825	0.690489	0.00615213	0.666164	0.987102	0.927878	0.00415404	0.29319	0.906768	0.771853	0.0667255	0.0067098	0.00357199
chr13	36837000	36855000	loss	147	15	0.847881	0.071064	0.390332	0.0869184	0.0145047	0.0878346	0.241069	0.00179513	0.114013	0.716962	0.782395	0.00589259	0.0309062	0.0126863	0.613892	0.0119406	0.00105378	0.260806	0.0896768	0.52772	0.0418319	0.0932249	0.706581	0.436394	0.172861	0.0440037	0.670317	0.342487	0.723484	0.530467	0.200713	0.0327373	0.571148	0.42644	0.261304	0.0567175	0.135456	0.0585365	0.127884	0.929742	0.111274
chr13	40170866	40211801	gain	148	15	0.329767	1	0.418576	1	0.089295	0.580552	0.16552	0.816441	0.926925	0.0189079	0.0734419	0.0888398	0.812603	0.957483	0.776202	0.920377	0.433788	0.959239	0.214668	0.0753342	0.993339	0.413733	1	0.0954337	0.929473	0.0302988	0.842623	0.616959	0.252255	0.773019	0.506755	0.443653	0.184929	0.263734	0.846344	0.2261	0.316037	0.174504	0.56055	0.730437	0.135643
chr13	48988867	49017998	both	152	19	0.307066	0.304955	0.00275241	0.0209289	1	1.73385e-05	0.00076628	0.830796	0.0191719	0.965382	0.0354317	0.42821	0.0691831	0.260098	0.178705	0.298408	0.183788	0.0124687	0.0104472	0.31149	0.0133842	0.460591	0.124143	0.0833692	0.458988	0.255351	0.0318799	0.067429	0.0095667	0.03999	0.00286727	0.200202	0.288186	0.149742	0.0111497	0.0756221	0.243339	0.197737	0.16827	0.0651166	0.687491
chr13	50346196	50406319	gain	153	29	0.166706	0.170874	0.099718	0.517714	0.0596903	0.0347758	0.00433919	0.794826	0.774696	0.188602	0.75295	0.793511	0.16099	0.904544	0.568216	0.966197	0.812241	0.188836	0.595339	0.956642	0.415216	0.583046	0.883656	0.526943	0.590733	0.852751	0.17914	0.166206	0.248679	0.0256445	0.0806005	0.922462	0.163752	0.207497	0.0688992	0.967338	0.645247	0.833498	0.577698	0.465897	0.993124
chr13	53242077	53246749	loss	154	5	0.491676	0.491324	0.109542	0.127882	0.447985	0.208105	0.404297	0.962498	0.0479052	0.813805	0.795782	0.369098	0.502279	0.780707	0.72623	0.782823	0.602091	0.212681	0.145307	0.464164	0.155344	0.799031	0.0157504	0.177305	0.368394	0.193204	0.261981	0.361874	0.241835	0.123742	0.353024	0.406502	0.870147	0.786317	0.182631	0.497808	0.731097	0.946661	0.555921	0.0435897	0.0570193
chr13	53929800	53983800	loss	156	45	0.817585	0.538966	0.646724	0.0180219	0.109736	0.511169	0.990214	0.630702	0.694665	0.930622	0.929265	0.18935	0.743581	0.0037202	0.822309	0.0840455	0.653738	0.559166	0.101537	0.0869832	0.52483	0.00385905	0.405653	0.0891994	0.121319	0.157437	0.845234	0.508981	0.844495	0.283517	0.639202	0.160187	0.00453441	0.579895	0.418309	0.917838	0.609583	0.00350087	0.653851	0.173331	0.589062
chr13	63029259	63066883	gain	160	31	0.881571	0.777555	0.727981	0.304682	0.0391469	0.117297	0.712254	0.407227	0.804939	0.955809	0.203875	0.627841	0.729052	0.530232	0.875915	0.40684	0.785877	0.234129	0.0497353	0.515819	0.345738	0.264017	0.611087	0.471268	0.00979502	0.368997	0.468809	0.0820584	0.515008	0.589973	0.449153	0.399562	0.026276	0.223482	0.482825	0.511692	0.055494	0.183721	0.152702	0.0400671	0.913493
chr14	11401757	11433937	gain	172	28	2.59045e-05	1	1	0.00378897	1	0.00138339	1	1	1	1	0.0161335	1	0.232778	1	0.0286434	1	0.00573194	1	1	0.012036	1	1	0.244544	0.021697	9.57348e-05	0.000382472	0.0835117	1	0.0965835	1	1	1	1	1	1	0.000925088	0.256828	1	0.0246728	1	1
chr14	11548441	11553025	gain	173	5	1	1	1	0.0696925	1	0.163697	1	1	1	1	1	1	1	0.1163	1	0.154881	1	1	1	1	0.152494	1	0.0382524	1	1	0.215364	1	0.0182789	1	1	0.106351	1	1	1	1	1	1	0.341673	1	0.26296	0.139102
chr14	14495400	14941800	loss	175	355	0.449931	0.197447	0.513452	1	0.457538	0.628932	0.368686	0.319973	0.00378287	0.626921	0.947489	0.608543	0.583571	0.815918	0.94776	0.912902	0.896268	0.45377	0.358374	0.527575	0.323243	0.280688	0.000761319	0.246325	0.863613	0.318938	0.679898	0.534176	0.682461	1	0.453231	0.606857	0.155662	0.127443	0.45437	0.757364	0.965893	0.825168	0.506879	1	1
chr14	15007908	15419549	both	176	338	0.351443	0.0940093	0.660858	0.933656	0.537498	0.569958	0.428273	0.476126	0.0250415	0.805479	0.779106	0.616263	0.395288	0.9902	0.764727	0.970888	0.942179	0.524445	0.446045	0.795109	0.352546	0.205856	0.00197362	0.511379	0.744846	0.33979	0.692645	0.583079	0.610649	0.970639	0.51137	0.673692	0.0488766	0.060983	0.50077	0.614689	0.812362	0.618719	0.361725	0.829784	0.0265501
chr14	32254200	32316378	loss	182	49	0.102122	0.416476	0.334111	0.0469435	0.734179	0.624354	0.962049	0.374289	0.579698	0.812843	0.676643	0.5714	0.384413	0.335221	0.713403	0.368213	0.325788	0.783847	0.78108	0.927813	0.0970451	0.447555	0.80981	0.500681	0.187165	0.43337	0.520699	0.841359	0.0399136	0.901713	0.904377	0.187554	0.418285	0.618285	0.738672	0.761473	0.251641	0.623881	0.36082	0.543669	0.866061
chr14	54113364	54125730	both	189	10	0.0456466	0.0347037	0.00412603	1	1	0.0683881	0.830849	0.0142548	0.0180981	0.0201087	1	0.182328	0.282376	0.0931565	1	0.0403223	0.0192769	0.0787936	0.0776096	0.0320319	0.323638	1	0.0180168	0.0295754	1	0.0209374	0.117003	0.461808	1	0.292015	0.0745892	0.078897	0.656022	0.626318	0.0696203	0.525015	0.956714	0.539753	0.0947386	1	0.00872742
chr14	74320361	74331890	loss	192	10	0.000445898	1	1	0.0192315	1	0.0439661	0.326753	1	0.00142933	1	0.0924739	0.738359	1	1	1	1	1	1	0.737594	0.374627	1	0.200409	1	0.671141	0.0780022	0.65805	1	0.829849	0.980099	1	0.868357	1	1	0.0266765	1	0.108244	0.247793	0.247651	0.241649	0.00161798	0.147437
chr14	78332052	78337718	loss	193	6	0.672158	0.0702674	0.735643	0.017008	0.202596	0.713096	0.881433	0.790017	0.766627	0.976178	0.708834	0.432755	0.334763	0.570514	0.668293	0.545201	0.840739	0.888174	0.225822	0.725633	0.521626	0.184236	0.330014	0.598529	0.993484	0.376133	0.975263	0.531826	0.740922	0.69397	0.542733	0.300127	0.127071	0.197677	0.832669	0.375926	0.511591	0.620695	0.680217	0.208854	0.96989
chr15	40618507	40673563	loss	210	42	0.0421866	0.291962	0.03262	0.0100758	0.438372	0.316634	0.476097	0.69276	0.929912	0.955937	0.301832	0.644593	0.89716	0.125929	0.630031	1	0.681801	0.382158	0.570709	0.776332	0.0532526	0.264104	0.134011	0.67865	0.0661318	0.770202	0.719598	0.425191	0.710589	0.530548	0.117995	0.0133778	0.688503	0.586515	0.249091	0.192123	0.0695903	0.0173969	0.229842	0.564132	0.187496
chr15	42483000	42495000	loss	213	11	9.49095e-06	0.00026727	1	0.00394948	0.00212038	0.000958214	1	1	0.00035823	0.00158656	1	0.00191402	0.00410866	7.47103e-06	7.7426e-06	0.000142181	0.00118714	1	0.00141677	0.00327728	0.000116158	0.0347048	1	0.000997462	1	0.0003185	0.000196051	1	2.49141e-05	0.00184343	1	1	0.0342208	0.0112677	0.000627953	2.49381e-05	1	1	1	0.00361198	0.036798
chr15	46481279	46486104	loss	216	5	0.5551	0.485829	0.587712	0.781823	0.910773	0.825536	0.970827	0.227165	0.626333	0.00379165	0.367694	0.643314	0.726588	0.886248	0.0264793	0.846984	0.959619	0.702822	0.397214	0.975183	0.505296	0.565265	0.238276	0.876469	0.00283141	0.504877	0.915955	0.616057	0.929879	0.794621	0.614753	0.0440956	0.134141	0.287817	0.902906	0.962322	0.309263	0.344524	0.153777	0.0014133	0.762726
chr15	51563614	51575783	loss	222	11	0.0623947	0.0591832	0.146724	0.52592	0.715918	0.314568	0.934427	0.287833	0.0738089	0.915388	1	0.503849	0.129797	0.987843	0.965832	0.921827	0.110205	0.117962	0.0629424	0.167405	0.515639	0.213174	0.489429	0.210157	0.011965	0.119749	0.107888	0.291523	0.0145095	0.0685008	0.426355	0.670822	0.384043	0.511618	0.336537	0.548236	0.693045	0.394019	0.613514	1	0.315586
chr15	52217118	52284308	both	224	56	0.958719	0.432857	0.646792	1	0.255963	0.710511	0.774521	0.20273	0.659027	0.0910873	0.628396	0.220051	0.652593	0.35381	0.0593613	0.243388	0.119314	0.07607	0.0273802	0.207897	0.0322622	0.532132	0.434	0.0664562	0.000628237	0.0114764	0.563681	0.149664	0.733946	0.00296527	0.875316	0.603669	0.150805	0.22252	0.125766	0.0606461	0.0883155	0.664791	0.0271476	1	0.823047
chr15	57762915	57786850	loss	226	19	0.191932	0.692828	0.11377	0.546583	0.314609	0.289824	0.593881	0.435501	0.188319	0.548081	0.469643	0.0570213	0.850789	0.654099	0.171336	0.532568	0.0332957	0.0598776	0.00238298	0.0938049	0.0579823	0.677873	0.0349551	0.0311087	0.144613	0.0111692	0.141954	0.162651	0.0511445	0.00404559	0.162984	0.64051	0.969137	0.748021	0.0249882	0.862389	0.892206	0.752717	0.623904	0.664455	0.161846
chr15	69466133	69470727	gain	228	4	0.30768	0.094417	0.452033	0.882982	0.703052	0.93264	0.0533296	0.0923803	0.366336	0.0192882	0.026421	0.745262	0.240554	0.00130257	1	0.000749155	0.92575	0.920661	0.539039	0.0360459	0.00701139	0.719376	0.494701	0.199456	0.00111773	0.350937	0.226417	0.387796	0.11397	0.576837	0.396373	0.088961	0.265627	0.338579	0.503691	0.00394595	0.0249067	0.00874224	0.194437	0.441677	0.739463
chr15	79377008	79387463	loss	230	9	0.454337	0.964863	0.919612	0.00864767	0.468866	0.789841	0.769872	0.167734	0.763244	0.114392	0.998698	0.00866435	0.108873	0.942977	0.655639	0.423078	0.166246	0.132516	0.376121	0.877266	0.990154	0.783877	0.986486	0.754469	0.623497	0.366837	0.0188052	0.179293	0.0233783	0.970112	0.0286426	0.274382	0.728084	0.963618	0.125714	0.670712	0.196891	0.8225	0.045939	0.356753	0.37161
chr15	81866035	81929008	loss	233	44	0.572259	0.281034	0.81285	0.000127733	0.0104796	0.488047	0.936829	0.572574	0.148091	0.467649	0.210346	0.00338236	0.893627	0.798567	0.000520309	0.832843	0.0693654	0.456325	0.689459	0.709712	0.220623	1	0.058433	0.807513	0.120122	0.533726	0.484405	0.803712	0.000488003	0.000447313	0.380394	0.51279	0.101011	0.495883	0.397036	0.312898	0.713645	0.436454	0.00251581	0.000403219	0.000278849
chr16	347	15133	gain	238	11	0.0898065	0.135415	0.0379494	0.112627	0.0379997	0.0181623	0.0175509	0.491845	0.144066	0.895582	0.948246	0.518645	0.913262	0.819149	0.26801	0.867334	0.975078	0.638382	0.675277	0.220193	0.481326	0.996184	0.304082	0.460332	0.108759	0.362697	0.377752	0.713534	0.24509	0.0475769	0.171493	0.500264	0.898818	0.562935	0.0827909	0.609669	0.471177	0.91652	0.0746963	0.15466	0.458041
chr16	423000	430836	loss	239	7	0.116912	0.0471433	0.251915	0.224103	0.10225	0.113769	0.0328791	0.504566	0.00324851	0.526472	0.00490203	0.0205911	0.356763	0.174872	0.0038193	0.220009	0.0971162	0.482728	0.456448	0.00128352	0.613303	0.520153	0.630741	0.00501411	0.643607	0.0016709	0.0200625	0.479274	0.871028	0.397177	0.950671	0.0128305	0.628813	0.569137	0.636372	0.228942	0.00843913	0.210598	0.0403383	0.0391852	0.0276828
chr16	615184	627467	loss	240	10	1	1	1	1	1	0.0408473	0.018927	0.0160989	0.0192891	1	1	0.00114178	0.0118631	1	0.0293086	1	1	1	1	1	1	0.0183844	0.0428255	1	0.00758477	0.0687876	0.00351478	1	0.000129509	0.00165548	1	0.112832	0.00802631	0.00108774	0.00395502	0.0499854	0.030351	1	1	1	1
chr16	20016213	20029804	loss	252	12	0.263942	0.630461	0.260644	0.0428581	0.419006	0.512919	0.873055	0.0063443	0.686429	0.542251	0.00315979	0.156998	0.926177	0.0798506	0.00802593	0.0775655	0.26485	0.00546202	0.00125367	0.417806	0.000655388	0.752216	0.128976	0.13032	0.0165737	0.174944	0.00427387	0.0117969	0.00425003	0.260993	0.0104549	0.223611	0.448321	0.436907	0.0446914	9.60548e-05	0.00266835	0.00014903	0.502352	0.96205	0.270584
chr16	48865576	48882143	loss	256	14	0.902272	0.972863	0.426552	0.404554	0.439942	0.713834	0.148054	0.197956	0.874112	0.161679	0.756905	0.474084	0.93407	0.743387	0.453186	0.637429	0.997672	0.967914	0.519281	0.705188	0.854427	0.141349	0.446732	0.878188	0.135718	0.771752	0.802815	0.7995	0.363789	0.804149	0.986412	0.210337	0.666679	0.705722	0.975698	0.426121	0.890338	0.718622	0.30753	0.114714	0.420979
chr16	49206389	49214434	gain	257	8	0.185221	0.463898	0.057723	0.100796	0.609614	0.0392	0.473286	0.4238	0.466036	0.786018	0.985725	0.45996	0.118428	0.400766	0.794871	0.639632	0.938589	0.508998	0.763307	0.356887	0.600539	0.390225	0.690273	0.4641	0.122915	0.522573	0.265868	0.859415	0.113229	0.267881	0.123589	0.733017	0.27189	0.317364	0.33728	0.929892	0.851841	0.811717	0.707956	0.0255472	0.940714
chr16	58404542	58412943	loss	261	8	0.118056	0.378177	0.0933835	0.183271	0.569352	0.668342	0.873342	0.218258	0.507573	0.885806	0.173868	0.829234	0.702873	0.641776	0.111133	0.984682	0.965213	0.246748	0.0756833	0.223193	0.754074	0.354189	0.623853	0.338558	0.169609	0.224984	0.406723	0.262576	0.455487	0.667831	0.794209	0.706685	0.0597525	0.135304	0.970242	0.859707	0.192346	0.108846	0.122303	9.67473e-05	0.34247
chr16	63934200	63945000	loss	262	9	0.175024	0.942418	0.420075	0.234163	0.0903506	0.0630059	0.00783121	0.000369428	0.708399	0.0153722	0.101386	0.660406	0.638074	0.219886	0.338919	0.235866	0.214974	0.420526	0.856388	0.08002	0.0757465	0.638597	0.843158	0.250891	0.0560492	0.0501275	0.807472	0.258269	0.37545	0.0862603	0.147197	0.862545	0.285831	0.0699589	0.0777788	0.0761729	0.341313	0.0304614	0.0725417	0.237475	0.575605
chr16	64826876	64837949	loss	263	10	1	1	1	0.0306007	1	0.000408754	1	0.00283675	0.0268845	0.0143827	0.0397821	0.00313332	1	0.0102563	4.20794e-05	0.00232868	0.000343188	0.000747331	0.000108434	0.000122271	0.0015366	0.00402519	0.000169343	2.60586e-05	0.020373	8.91965e-06	0.00188214	0.00118804	0.00911147	0.00659045	0.00123986	0.00701462	0.0207301	0.0224011	0.00276422	1	0.0132612	0.0121833	1	0.0320366	0.03227
chr17	35643033	36054389	gain	269	323	0.827752	0.975294	0.461921	0.383965	0.838435	0.931179	0.782785	0.640154	0.317749	0.902271	0.536907	0.635519	1	0.26576	0.984152	0.233757	0.158615	0.0533007	0.00233733	0.0478712	0.000881375	0.0253805	0.431395	0.000733146	0.101219	0.00286365	0.342281	0.0139382	0.835571	0.0994489	0.175991	0.342375	0.199893	0.00698757	0.109624	0.525911	0.168646	0.00284086	0.091077	0.0596049	0.814915
chr17	50610596	50670606	gain	272	35	0.721429	0.223792	0.703915	0.423229	0.0381862	0.415764	0.123026	0.907459	0.749185	0.12394	0.127656	0.118621	0.686925	0.93197	0.880668	0.971573	0.433478	0.92796	0.253756	0.0870288	0.989875	0.461188	0.548446	0.104503	0.814929	0.0383449	0.761572	0.649133	0.551305	0.570899	0.421951	0.395031	0.230149	0.182621	0.64804	0.223299	0.422773	0.206796	0.429235	0.940954	0.402083
chr17	51609566	51663261	gain	275	37	0.885001	0.0535059	0.208278	0.098047	0.686234	0.485713	0.13739	0.76101	0.0153453	0.108083	0.875955	0.0370435	0.815115	0.0141485	1	0.00504765	0.152967	0.0270807	0.00166015	0.00114627	0.00231755	0.022334	0.221577	0.000224161	0.0202514	0.000600276	0.109672	0.0842827	1	0.109579	0.0225083	0.0127623	0.00507923	0.00210491	0.0572675	0.954531	1	0.0901129	0.00901057	0.727052	1
chr17	72901769	72919188	loss	279	14	0.117805	0.0231746	0.0237566	0.343159	0.418674	0.565301	0.335613	0.295485	0.00801998	0.71966	0.0961781	0.990635	0.00212832	0.218449	0.00111584	0.247296	0.025111	0.719034	0.282149	0.351171	0.519997	0.254821	0.571924	0.467128	0.0468728	0.444018	0.703165	0.28435	0.245828	0.32577	0.640543	0.876637	0.378859	0.0237142	0.0255865	0.0404475	0.183727	0.0497883	0.566087	0.515599	0.0279951
chr18	72	19375	loss	281	13	0.966271	0.945905	0.218909	0.485991	0.0163154	0.0113312	0.0171725	0.988342	0.759762	0.0103046	0.157768	0.312321	0.0386798	0.991919	0.531722	0.984441	0.531132	0.0333809	0.32147	0.381703	0.324819	0.0400366	0.189997	0.295464	0.616953	0.693515	0.00747232	0.0307189	0.00460787	0.0105019	0.000913203	0.551804	0.0433329	0.00362976	0.00127216	0.00185899	0.44862	0.0295303	0.375183	0.0119637	0.119165
chr18	45957195	45964012	loss	291	7	0.000142283	1	1	0.0150902	1	1	1	0.0446516	1	1	0.00890023	0.22051	0.00627957	2.55878e-05	1	1	1	1	0.102211	1	0.0040601	1	0.0122499	1	1	0.106275	1	0.0107248	0.000148913	0.251187	1	1	1	0.0187492	1	0.0707928	0.0265405	0.014857	0.0378898	0.00248365	1
chr18	50909400	50988600	loss	293	58	1	0.00522194	1	1	1	0.000929405	1	0.0392692	1	0.097075	0.240531	1	1	1	1	1	0.0845484	1	0.086817	1	0.0461799	1	1	0.00965742	0.00191148	0.00570434	0.164247	0.11613	1	1	1	1	1	1	1	0.00034062	1	1	1	1	1
chr18	57604396	57731195	gain	298	109	1	1	1	1	1	1	1	1	1	1	1	1	1	1	1	1	1	1	1	1	1	1	1	1	1	1	1	1	1	1	1	1	1	1	1	1	1	1	1	1	1
chr18	58565743	58580790	loss	300	11	0.587298	0.886194	0.199856	0.301993	0.0528909	0.0839464	5.61004e-05	0.113538	0.334031	0.00519891	0.240307	0.721376	0.52247	0.0228807	0.108334	0.0520119	0.134893	0.0267894	0.577361	0.36529	0.00639547	0.0260378	0.913313	0.976753	0.457343	0.361009	0.0565033	0.0189305	0.221152	9.13183e-05	0.00846736	0.880582	0.0160398	0.00180561	0.00158888	0.0675093	0.296492	0.089305	0.014861	0.779838	0.93039
chr18	61384903	61434815	gain	301	35	0.785934	0.529228	0.11975	0.379956	0.0469683	0.0211645	0.00133983	0.232046	0.717406	0.300435	0.656736	0.680057	0.00910131	0.208156	0.0753097	0.390855	0.81777	0.76106	0.128885	0.00656605	0.00793425	0.561498	0.494428	0.13935	0.178155	0.0496858	0.694319	0.418704	0.814404	0.000477986	0.117512	0.0118807	0.369167	0.17948	0.0515236	0.364511	0.991602	0.62839	0.024444	0.199953	0.607932
chr18	61863300	61918371	loss	305	44	0.207713	0.956157	0.826057	0.229175	0.0989026	0.197666	0.381739	1	0.306059	1	0.195125	0.191573	0.341537	0.122096	0.115733	0.100199	0.631339	0.953128	1	1	0.330665	0.844571	0.889252	1	0.560135	1	1	0.721092	0.300579	0.58242	0.51646	0.857724	0.382848	0.186711	0.841853	0.133689	0.230279	0.123108	1	0.998992	0.215173
chr18	63046592	63054655	gain	308	8	0.950714	0.800123	0.607325	0.656101	0.391756	0.287794	0.0564381	0.0180404	0.592889	0.675898	0.545634	0.0423402	0.0559881	0.134982	0.799248	0.126421	0.192027	0.770543	0.885467	0.388459	0.301256	0.858674	0.46534	0.796835	0.651337	0.831253	0.316383	0.725761	0.0713821	0.655959	0.57024	0.230788	0.974717	0.984764	0.72965	0.981829	0.823061	0.695423	0.696004	0.203554	0.445157
chr18	63505800	63565675	gain	310	49	0.680663	0.373203	0.034918	0.0078894	0.945259	0.0220858	0.000813141	0.0480991	0.165624	0.192088	0.43041	0.207646	0.0816708	0.0300222	0.0259393	0.0318967	0.0730833	0.185276	0.860316	0.509037	0.159639	0.135163	0.438614	0.774037	0.379719	0.707005	0.271075	0.0412721	0.368453	0.0340472	0.085578	0.317964	0.0466394	0.0411953	0.147974	0.331869	0.216087	0.217604	0.822484	0.436194	0.165489
chr18	63753486	63835224	loss	311	70	0.00187751	0.00209635	0.00121938	0.00596557	0.98592	0.00409271	0.204449	0.910117	0.0081478	0.698694	0.508788	0.915065	0.425518	0.919597	0.0773028	0.772209	0.00522316	0.425033	0.908991	0.977725	0.633952	0.0463024	0.431516	0.629158	0.441177	0.837638	0.0967049	0.518623	0.00783318	0.00365854	0.108033	0.414636	0.131014	0.0683387	0.0932978	0.856505	0.324002	0.46959	0.421053	0.0937819	0.597303
chr19	1352	64047	gain	313	28	0.575697	0.762235	0.357129	0.361339	0.127741	0.0336643	0.0276502	0.710595	0.962432	0.619439	0.326623	0.0648741	0.137353	0.708099	0.0496432	0.701491	0.914427	0.126119	0.925388	0.856221	0.828305	0.0740896	0.115309	0.868863	0.232442	0.82038	0.0151638	0.170946	0.0196535	0.00764087	0.00175252	0.880427	0.138314	0.0469661	0.00179274	0.237262	0.919826	0.629679	0.0987915	0.554105	0.275481
chr19	2230138	2242214	gain	315	10	0.40661	0.682619	0.883839	0.55165	0.102676	0.604676	0.82733	0.0420091	0.500648	0.445894	0.7648	0.0245854	0.0615824	0.357627	0.573116	0.405735	0.0993872	0.803078	0.403191	0.863763	0.561697	0.567634	0.2753	0.733493	0.0077018	0.616727	0.301898	0.999922	0.138342	0.611415	0.678422	0.65258	0.691945	0.82696	0.954975	0.966359	0.48275	0.829332	0.217792	0.372959	0.328908
chr19	2587483	2617016	loss	316	22	1	0.390361	1	0.0905806	1	1	0.00112781	0.00784097	1	0.518554	0.229589	0.353331	1	1	0.00242759	0.080305	1	1	0.0492604	0.0259321	0.00162926	0.328428	0.0380005	0.0278617	0.602327	0.00084857	1	0.0585587	0.0301875	0.0240618	0.182888	1	1	1	0.00699344	0.000310083	1	0.000846105	0.385772	0.119168	1
chr19	3948465	3977181	gain	323	26	0.871804	0.297542	0.833435	0.00377685	1	0.931815	0.550261	0.8601	0.148703	0.153517	0.842284	0.000786194	0.977102	0.727668	0.795227	0.00444346	0.150586	0.00134296	0.00839587	0.00247969	0.410649	0.315682	0.988734	5.88166e-05	0.315144	3.3695e-05	0.27463	0.307049	1	0.569729	0.385218	0.0845859	0.28061	0.329407	0.386	0.0899036	0.97742	0.997133	0.747244	0.893457	0.00516958
chr19	4012077	4044600	gain	324	24	0.191398	0.326016	0.422231	0.79857	0.11571	0.476049	0.0348942	0.682419	0.58713	0.0474312	0.0783167	0.145989	0.947994	0.840319	0.899132	0.941827	0.398694	0.962236	0.176547	0.0336292	0.0914189	0.781721	0.906945	0.0599022	0.986132	0.0301036	0.819805	0.622806	0.944136	0.736083	0.334873	0.592759	0.483633	0.37938	0.633227	0.114995	0.362495	0.0610168	0.312874	0.750524	0.327393
chr19	6520712	6525697	loss	325	5	0.137619	0.0650733	0.327179	0.074326	0.644971	0.000680488	0.00603115	0.0775411	0.606221	0.0639397	1	0.580657	0.00840112	0.00310697	0.276713	0.0639267	0.0680121	0.724667	0.482334	0.390946	0.383861	0.0708202	0.064193	0.311082	0.0634248	0.405408	0.855904	0.837463	0.965185	0.517449	0.675589	0.835744	0.155798	0.00256476	0.5021	0.144669	0.605633	0.474381	0.339411	0.0350809	0.224642
chr19	12535711	12542592	gain	328	7	0.744601	0.728028	0.00129721	0.496908	0.138818	0.912747	0.934347	0.322025	0.204006	0.801242	0.99799	0.876751	0.603566	0.79324	0.298212	0.796326	0.875324	0.19878	0.0168081	0.0133496	0.302763	0.449849	0.619047	0.0109701	0.316054	0.0136121	0.569295	0.314302	0.63019	0.419022	0.550218	0.677111	0.397505	0.289027	0.398533	0.478978	0.652915	0.652918	0.0858228	0.407146	0.600542
chr19	12567439	12575632	gain	330	8	0.000424794	1	1	0.172161	1	1	1	1	1	0.0195574	0.0671897	1	0.00891387	0.0293868	1	0.0365069	1	0.0234143	0.0015225	0.00279419	0.17238	0.0044506	1	0.00278128	0.170482	0.00047119	0.076851	0.0576159	0.000102481	0.0107707	0.118243	0.0260983	0.00156317	9.13678e-05	0.0592773	0.00552727	0.0210526	0.000710577	0.0737457	0.143452	0.0384005
chr19	16887303	16900104	gain	331	12	0.574925	0.748959	0.525548	0.656026	2.01672e-06	0.227252	0.000484702	0.362237	0.155674	0.0621726	0.0621625	0.678141	0.38058	0.102232	0.000183072	0.283616	0.36376	0.620876	0.389801	0.116021	0.107739	0.620519	0.00770462	0.30901	0.722877	0.392758	0.840011	0.271814	0.382331	0.256161	0.198412	0.890518	0.492559	0.938196	0.218283	3.19853e-05	0.0570054	0.0129251	0.737607	0.982042	0.33068
chr19	19796737	19954675	both	332	129	1	0.237845	0.548862	0.310064	0.573596	0.117899	0.608741	0.0364068	0.84987	0.00653129	0.404268	0.0156888	0.173246	0.51623	0.564268	0.686142	0.190355	0.180962	0.00899137	0.298027	0.9764	0.235618	0.48247	0.31816	0.11052	0.0153918	0.0708375	0.121887	0.0351976	0.668519	0.222319	0.304446	0.402468	0.460815	0.343147	0.904598	0.885488	0.841966	0.653454	0.762186	1
chr19	20325822	20363726	loss	333	33	0.423126	0.248659	0.095413	0.0199659	0.900612	0.0869016	0.907762	0.454674	0.34421	0.472613	0.592597	0.410923	0.900909	0.239519	0.0989807	0.129617	0.211745	0.44493	0.993513	0.746105	0.4654	0.579839	0.127055	0.536145	0.422328	0.562226	0.329414	0.956206	0.652401	0.204405	0.182285	0.619245	0.471728	0.479498	0.193928	0.429156	0.730344	0.670764	0.0936365	0.224918	0.667991
chr19	37434600	37441800	loss	342	7	0.149382	0.6132	0.637726	0.479344	0.590412	0.558966	0.593963	0.951538	0.384178	0.237464	0.294159	0.489075	0.538066	0.621246	0.459211	0.424809	0.972923	0.199995	0.542343	0.404927	0.813925	0.0262785	0.364358	0.556705	0.412494	0.851274	0.410092	0.225193	0.450181	0.2433	0.0498602	0.00522172	0.00113722	0.00276089	0.295659	0.582951	0.355169	0.345977	0.756873	0.190216	0.166652
chr19	55426094	55439958	loss	345	13	0.966271	0.720882	0.708877	0.892894	0.07697	0.970585	0.606085	0.471701	0.739607	0.0534571	0.933246	0.655368	0.894803	0.566477	0.126471	0.594517	0.483193	1	1	1	0.503916	0.155806	0.551809	1	0.382695	1	0.507675	1	0.611015	0.301581	0.0440289	0.169288	0.300555	0.19481	0.108542	0.367735	0.907294	0.938024	0.179141	0.0117083	0.794439
chr19	57723855	57729774	gain	347	6	0.480771	0.0438684	0.066746	0.93844	0.0409626	0.16903	0.868139	0.37861	0.854265	0.791609	0.251411	0.431733	0.048689	0.159869	0.848397	0.174875	0.343321	0.972952	0.414357	0.81199	0.811011	0.302607	0.244535	0.808034	0.161795	0.560413	0.171188	0.137957	0.635305	0.496691	0.303386	0.00984849	0.450889	1	0.304831	0.930851	0.549387	0.250323	1	0.554311	0.901789
chr19	58724484	58738264	loss	348	13	0.0764107	0.335122	0.0364767	0.105695	0.00863396	0.149409	0.328497	0.846008	0.121249	0.0757851	0.72549	0.218757	0.0692197	0.0309056	7.05485e-05	0.0411415	0.198205	0.218951	0.332706	0.988066	0.114708	0.30513	0.143344	0.26487	0.0972577	0.773044	0.178316	0.461156	0.333589	1	0.0264205	0.130722	0.476407	1	0.236327	0.138966	0.772067	0.62387	0.209882	6.16858e-06	0.73183
chr19	63340294	63349916	loss	350	9	5.13705e-06	0.00502826	1	1	1	0.00026106	1	1	1	1	0.000498322	3.66187e-05	1	1	1	1	0.0158387	1	1	1	1	1	0.000554764	1	1	1	1	1	1	1	0.000782105	0.000120735	1	5.54393e-05	1	1	0.000563413	1	1	1	0.000206807
chr2	2008989	2035768	loss	352	20	0.000467648	1	1	0.041983	1	0.0668551	1	0.0235904	0.0349307	1	0.0265597	0.00406189	0.066185	5.9654e-05	1	0.00140369	0.0506176	1	0.0268426	1	0.000238121	1	1	1	0.0889527	0.00250427	1	0.0943463	0.000279119	0.0331905	0.0979879	1	1	1	0.00530565	1.12053e-05	1	0.000109232	0.0433139	1	1
chr2	54634496	54651591	gain	358	16	0.672035	0.716841	0.644705	0.994091	0.454123	0.0798428	0.245901	0.489999	0.568174	0.355031	0.765577	0.562056	0.0878421	0.0606994	0.0157788	0.0911436	0.141231	0.611199	0.908872	0.677726	0.267813	0.672374	0.361967	0.823375	0.0968268	0.862451	0.343556	0.890731	0.647587	0.837271	0.203923	0.386509	0.926943	0.922856	0.435361	0.0661439	0.424904	0.222122	0.0647066	0.0130393	0.568358
chr2	55586636	55598797	loss	359	11	0.000733517	0.974044	0.40792	0.229636	0.318649	1	0.333532	0.0284383	0.739108	0.544904	0.924465	0.202263	0.457267	0.0107256	0.234322	0.455744	0.610251	0.710425	0.734916	0.648972	0.54331	0.482819	0.35559	0.597831	0.24592	0.00165744	0.25751	0.96958	0.0365943	0.259699	0.159445	0.217366	0.567543	0.318757	0.246171	0.844467	0.556284	0.00144824	0.660802	0.0541186	0.819189
chr2	70153218	70165686	gain	365	10	0.252015	0.881295	0.137431	0.237676	0.446612	0.819305	0.688677	0.842069	0.500718	0.0237894	0.367308	0.192559	0.561139	0.0266356	0.591282	0.741794	0.931099	0.483211	0.943724	0.7654	0.680982	0.398204	0.366787	0.910401	0.355166	0.298421	0.544669	0.632014	0.683384	0.351557	0.050325	0.0224	0.212421	0.109568	0.00270415	0.223911	0.973867	0.348421	0.0330884	0.276767	0.646447
chr2	75471176	75477087	loss	367	6	0.166497	0.374431	0.188279	0.0706613	0.751911	0.344898	0.840248	0.672508	0.289915	0.352037	0.12422	0.0136666	0.854745	0.79557	0.858197	0.902322	0.5343	0.914922	0.240217	0.942184	0.500973	0.00960408	0.00103497	0.833261	0.473277	0.175553	0.566098	0.826921	0.907283	0.85253	0.942922	0.310108	0.014711	0.00825712	0.950136	0.122938	0.168896	0.198659	0.596341	0.180824	0.863633
chr2	82987662	83062432	loss	368	58	0.900266	0.924949	0.88606	0.149849	0.272829	0.568225	0.210299	0.764149	0.19025	0.0984484	0.780023	0.0287775	0.0826416	0.982212	0.0809556	0.04554	0.582563	0.683215	0.0534704	0.0575306	0.395837	0.191144	0.0668152	0.400521	0.329986	0.195635	1	0.385	0.374204	1	0.125995	0.978091	0.0374285	0.0225212	1	0.633266	0.871487	0.823995	0.376104	0.490603	0.0401094
chr2	100626083	100667529	gain	373	20	0.00535352	0.808928	1	0.0422577	0.357521	0.0180326	0.0260095	0.470668	1	0.903196	0.343522	0.0773715	0.123095	0.804661	0.250972	0.101237	0.104531	0.0912959	0.524837	0.608202	0.705964	0.0961296	0.372386	0.533617	0.215685	0.177709	0.0264392	0.177709	0.000105241	0.0132828	0.00944897	0.678396	0.104785	0.0445146	0.0230944	0.420528	0.713674	0.713724	0.188936	0.097096	0.500781
chr2	111800345	111814274	gain	374	12	0.830085	0.0469325	0.770731	0.202247	0.023074	0.279967	0.10178	0.562772	0.434269	0.0952639	0.0702664	0.14002	0.683426	0.175225	0.736382	0.419278	0.697519	0.587356	1	0.161357	0.218309	0.799935	0.591022	0.156085	0.997098	0.084991	0.533882	0.376663	0.847026	0.609467	0.166207	0.998704	0.225018	0.324056	0.327281	0.10799	0.235162	0.0337715	0.321557	0.85844	0.577803
chr2	116109288	116121859	loss	375	11	7.22527e-05	0.194042	0.0103028	0.0390871	0.910364	0.703579	0.904982	0.109103	0.288858	0.439938	0.363148	0.322346	0.165331	0.142774	0.688417	0.141944	0.290065	0.431872	0.471993	0.249589	0.405205	0.662296	0.309664	0.440351	0.121197	0.385393	0.0205536	0.506009	0.00218877	0.415206	0.32317	0.245842	0.784549	0.827763	0.375101	0.493666	0.156049	0.264579	0.528971	0.416615	0.949865
chr2	124174066	124216269	loss	377	37	0.992597	0.843925	0.538866	0.209952	0.600111	0.133278	0.0324675	0.109695	0.228833	0.134415	0.0230248	0.144257	0.726329	0.264047	0.16869	0.447923	0.47074	0.039704	0.43687	0.684604	0.101807	0.0622303	0.600202	0.706536	0.0271946	0.570399	0.00923116	0.0286729	0.00809258	0.0248938	0.000396193	0.568797	0.00787138	0.0251211	0.00643946	0.00142362	0.109023	0.0142999	0.02334	0.24587	0.678683
chr2	124540289	124551000	loss	379	9	0.00111555	1	1	0.582523	0.0734993	0.348055	0.196398	0.654126	1	0.400804	0.102621	0.115791	1	0.571608	1	0.506243	0.576157	0.132292	1	0.324636	1	0.0405917	1	0.267814	0.474701	1	0.368545	0.460969	1	0.134554	0.000252188	0.147529	0.015664	0.00119542	0.00334691	1	0.485139	1	0.117383	0.0557019	0.165619
chr2	124758509	124795615	loss	380	18	0.359922	0.0456795	0.0294479	0.638195	1	0.00150586	0.018703	0.340906	0.953259	1	1	0.177572	0.180575	0.342488	0.123549	0.331991	0.2833	0.00374072	0.0153956	0.0542105	0.135245	0.0934339	0.477027	0.015485	0.328137	0.0589845	0.00351882	0.0329777	0.0116036	0.00523913	0.000497713	0.0779116	0.0655774	0.0389589	0.000821411	1	1	1	1	0.114053	0.520573
chr2	133145783	133183800	loss	383	28	0.232879	0.171938	0.545533	0.804804	0.994464	0.0891064	0.180305	0.738986	0.00164232	0.231711	0.802328	0.955608	0.765875	0.43259	0.10115	0.449165	0.163825	0.00739209	0.0140652	0.0392189	0.080181	0.103975	0.618548	0.0130495	0.0321734	0.0435309	0.0389002	0.00969851	0.146486	0.0536585	0.120724	0.435398	0.0409079	0.0476689	0.0190322	0.0291867	0.790095	0.572726	0.822616	0.521232	0.186498
chr2	133277313	133294939	gain	384	16	0.495686	0.505048	0.594915	0.148851	0.565848	0.00407559	1	0.190843	0.342476	0.421925	0.833198	0.54685	0.625136	0.661661	0.0437468	0.79024	0.0445958	0.585385	0.832959	0.539254	0.971811	0.0719886	0.176388	0.656484	0.480385	0.946409	0.596134	0.713773	0.844434	0.0600397	1	0.862787	0.139483	0.0934989	1	0.526307	0.994295	0.802187	0.315025	0.060592	0.375649
chr20	5920200	5927400	loss	386	5	0.000353852	0.0341481	1	1	1	0.0340621	0.00286127	0.0674983	1	1	1	0.295553	0.00802303	2.7078e-06	0.00160173	0.00014858	0.0131115	1	0.0440078	1	0.00320274	0.347644	1	1	0.0803016	0.00409589	0.0153696	0.0776172	1	0.0143838	0.0979335	1	0.127461	0.00178824	0.00144527	1	1	0.0018744	0.00995822	0.0207902	1
chr20	46018678	46030241	loss	398	10	0.0778991	0.102009	0.326996	0.0698484	0.293015	0.934796	0.962385	0.0037959	0.0371954	0.223103	0.00039899	0.674316	0.193397	0.0517652	0.843566	0.178873	0.237521	0.62576	0.251746	0.567193	0.170532	0.550883	0.426147	0.453548	0.000981565	0.301193	0.860404	0.613763	0.283731	0.75681	0.58836	0.316316	0.57242	0.680971	0.831361	0.0125779	0.0468949	0.0122978	0.188868	0.712927	0.000370957
chr20	48102602	48112921	both	400	8	0.765919	0.886944	0.701488	0.401566	0.000184048	0.495204	0.109664	0.0799539	0.735632	0.384327	0.0164594	0.259214	0.0447916	0.235715	0.587794	0.10485	0.21208	0.19621	0.000198517	0.0785853	0.0232072	0.0938442	0.295294	0.0567001	0.85453	0.00182892	0.577914	0.180411	0.0224093	0.858383	0.538892	0.0257239	0.00587314	0.308237	0.859839	0.0438861	0.0593198	9.88544e-05	0.735897	0.0575043	0.0261256
chr20	49668349	49677315	loss	404	8	1	1	1	1	1	1	1	1	1	1	1	1	1	1	1	1	1.92415e-05	1	1	1	1	1	1	1	1	1	1	1	1	1	1	1	1	1	1	1	1	1	1	1	1
chr20	49877576	49890607	loss	405	8	0.699232	0.994304	0.622391	0.765229	0.000519537	0.32976	0.00390532	0.717352	0.68063	0.524849	0.764511	0.372175	0.262824	0.740491	0.409867	0.486528	0.832404	0.360656	0.583684	0.427697	0.676452	0.732054	0.544436	0.715562	0.0426461	0.271708	0.283085	0.342177	0.945065	0.0525831	0.183841	0.405684	0.427558	0.146407	0.229508	0.0036849	0.696383	0.727237	0.853249	0.672331	0.503728
chr20	60471669	60522510	gain	408	36	7.31068e-06	0.960978	0.82378	0.170561	0.606041	7.3336e-06	0.715802	0.0726189	7.43091e-06	0.697068	0.860643	2.09976e-06	1	0.123062	0.977763	0.15123	1	0.734317	0.641629	0.572314	1	0.238344	8.95111e-07	0.963147	0.492522	7.26579e-06	3.44779e-06	0.604852	1	0.450861	0.811947	0.198655	1	0.283232	0.814526	0.382808	0.290784	0.276012	0.968171	0.512713	0.249118
chr20	64449000	64456200	loss	410	6	0.200853	0.592514	0.0993282	0.0857585	0.164979	0.0441506	0.0924297	0.120823	0.671709	0.115309	0.767667	0.228062	0.782238	0.448158	0.284398	0.992203	0.227264	1	0.938748	1	0.477064	0.305576	0.0767949	1	0.0395188	0.876138	0.365011	0.431715	0.499897	0.131629	0.216207	0.0555437	0.543478	0.688411	0.156918	0.2835	0.722003	0.389362	0.680757	0.367512	0.859919
chr20	65270227	65282104	loss	411	10	0.380814	1	1	0.0220499	1	0.123169	0.000302214	0.0371511	0.915051	1	0.0775189	1	0.00821317	2.12148e-05	1	0.00104682	0.0796852	0.103103	0.00521665	0.00172425	1	1	0.0631381	0.0016874	0.0198534	0.000235724	0.00277778	0.01829	0.000265187	0.0863684	1	0.146517	1	1	1	0.0012906	1	0.0017372	1	0.0532039	0.0440218
chr20	67235655	67254408	loss	413	16	0.966666	0.000906211	0.382578	1	0.669624	0.203876	0.0476823	0.102904	0.0145803	0.487182	1	0.30722	0.00925185	8.48497e-06	0.312542	0.0751121	0.0565931	0.00890477	0.44427	0.170654	0.0804078	0.17199	0.568336	0.610762	0.195389	0.547291	0.611235	0.153948	0.769836	0.216161	0.136154	0.185599	0.0901	0.275143	0.384621	0.0258319	1	0.0561491	0.987617	1	0.91538
chr21	2049476	2076656	gain	416	23	0.913311	0.895822	0.98519	0.667885	0.327101	0.00112654	0.53255	0.156399	0.528792	0.118919	0.339897	0.813879	0.782775	0.27031	0.383377	0.204092	0.00440076	0.154807	0.429147	0.564546	0.246446	0.401286	0.964443	0.499235	0.916247	0.547393	0.120605	0.522913	0.339797	0.0170549	0.0547811	0.585276	0.422889	0.289361	0.0660773	0.00181036	0.354414	0.0119445	0.00223811	0.0492484	0.791105
chr21	6095961	6110892	gain	418	14	0.0227534	0.069326	1	0.273224	1	0.0406892	0.577183	0.0219855	1	0.913203	0.0723796	1	0.0371427	7.23729e-05	0.953423	0.929431	0.135593	0.130833	0.0623748	0.107285	0.350209	0.176021	0.581715	0.00349623	1	0.115375	0.260562	0.456661	0.220269	0.144208	0.0562342	0.182223	0.21746	0.122942	0.0953208	1	1	0.799338	0.0923606	1	0.391409
chr21	9609580	9640321	both	419	26	1	0.0127254	0.0425915	0.00880275	1	0.0125051	0.00931391	1	1	1	0.00466645	0.0257586	0.0178052	7.09891e-06	0.000199797	0.000371672	1	0.0329253	0.0128534	0.0288177	0.0159815	0.00297279	0.000938773	0.00918579	1	0.00565836	0.00185608	0.00147251	8.61273e-06	0.00682462	0.0247653	1	0.00471618	0.00223695	0.0248587	0.000312061	0.0119444	0.0148106	0.0132454	0.00412573	0.0464391
chr21	20323800	20338200	both	423	13	0.000552123	0.000170921	1	0.0921765	1	1	1	0.00318479	0.0723874	1	0.0086341	1	1.16218e-05	4.68777e-07	1	1.63671e-05	1	0.0379222	0.000787569	0.000572143	0.00104096	1	0.025536	0.000902086	0.0159031	2.05665e-05	0.000741388	0.0603534	1.32577e-05	0.0453669	0.0564258	1	1	1	1	0.000101812	1	6.80356e-05	1	1	0.0152879
chr21	20661292	20683172	gain	425	20	0.725687	0.604784	0.284375	0.75014	0.181972	0.198296	0.75136	0.00497307	0.57085	0.653879	0.0242164	0.815644	0.00181332	0.0568724	0.193519	0.00193165	0.581547	0.127971	0.617648	0.00809468	0.0426108	0.137219	0.12296	0.00269007	0.115011	0.00110125	0.669357	0.256395	0.905226	0.47693	0.784675	0.373889	0.0762869	0.0332068	0.509648	0.000113675	0.101624	0.00107348	0.0025131	0.893197	0.635921
chr21	22548600	22559400	loss	426	10	7.56512e-06	0.0553126	0.0043066	1	0.0228985	1	0.00636171	1	1	1	0.0175001	0.00965007	1	1	0.00479977	1	1	0.00496097	0.0374452	0.00457272	1	1	1	0.00202771	0.000106166	0.00328715	0.00278829	1	0.00595166	1	0.00595766	0.00767088	0.0242439	1	0.0113224	0.000228981	0.0196579	0.0154731	1	0.00111547	1
chr21	47721653	47726277	loss	432	5	0.00121415	0.0478085	1	0.406697	0.306137	0.170438	0.552012	1	1	1	0.654426	0.498519	0.151283	1	0.025423	1	0.354466	0.993075	0.886346	0.808526	0.334873	0.600115	0.703134	0.508762	1	0.499111	0.5976	0.594876	0.019927	0.863132	0.687315	1	0.668995	0.917434	0.0223803	1	0.392098	0.0383695	0.424868	0.794854	1
chr21	54929677	54937566	loss	436	8	0.231474	0.784573	0.579032	0.724834	0.947052	0.283335	0.16812	0.00861953	0.794669	0.725394	0.136196	0.413949	0.344148	0.00190385	0.719455	0.00115687	0.00792358	0.139172	0.315515	0.413646	0.00764459	0.114955	0.451223	0.82632	0.0588195	0.228269	0.827436	0.4158	0.589947	0.0432036	0.0907966	0.360412	0.0183725	0.0279029	0.0704513	0.0148895	0.00372252	0.0208604	0.933912	0.625383	0.765649
chr21	55920145	55931553	loss	437	10	0.000331925	1	1	0.0136642	1	1	1	0.0014553	1	1	1	0.000731495	0.0497802	0.0288158	0.0134333	0.0120066	0.053739	1	1	1	0.000726107	1	0.0714635	1	0.00118671	0.060772	0.0530483	1	0.0826653	1	1	1	1	1	1	1	1	0.000616906	0.112295	0.0718919	0.0184414
chr21	64676839	64697484	loss	443	14	0.174015	0.0641305	0.12857	0.400418	0.0905135	0.187582	0.455087	0.455007	0.00456578	0.829689	0.284841	0.794263	0.173935	0.171137	0.710535	0.808218	0.990187	0.45046	0.140958	0.226403	0.247179	0.141983	0.0388705	0.952328	0.960085	0.114125	0.700493	0.171252	0.168089	0.512618	0.160676	0.380105	0.067467	0.0653084	0.141109	0.237151	0.215349	0.198674	0.175722	0.367907	0.144966
chr21	71538451	71542941	gain	446	4	0.654457	0.22794	0.794245	0.585045	0.392724	0.944847	0.380457	0.704078	0.397621	0.333431	0.328434	0.410997	0.227845	0.480056	0.0953157	0.558623	0.696893	0.941103	0.247861	0.358816	0.92828	0.261026	0.540279	0.329225	0.782264	0.138286	0.658681	0.908693	0.552495	0.807923	0.460942	0.886588	0.41606	0.489002	0.601976	0.147106	0.397623	0.27743	0.22361	0.195157	0.930973
chr22	7699974	7709842	loss	451	9	0.00887578	0.256973	0.229523	0.146495	0.918717	0.0953444	0.681186	0.151227	0.115483	0.125854	0.00693089	0.135952	0.00696634	0.329022	0.851699	0.420846	0.99475	0.423726	0.917344	0.334059	0.223088	0.553939	0.313156	0.0966621	0.112211	0.211113	0.284458	0.225695	0.263142	0.766579	0.541852	0.872351	0.277066	0.0788916	0.831994	0.0451475	0.384024	0.00745138	0.0271631	0.958671	0.00410856
chr22	22884247	22900488	loss	459	13	2.14665e-05	1	1	0.00253847	1	0.0173264	1	0.126437	0.00821011	0.0508398	0.0190982	0.250433	1	1	0.000441496	1	0.0191916	1	0.000590005	0.0139391	1	1	0.0267589	0.00262018	0.00196576	0.000162081	0.0053029	0.0339103	0.000614303	1	1	0.0536839	0.00131146	0.00191603	1	1	1	0.000476352	0.0209146	0.0412449	1
chr22	40771768	40782088	loss	466	10	0.413182	0.531551	0.0659507	0.466568	0.13066	0.951945	0.551924	0.222605	0.634841	0.967226	0.762208	0.296451	0.618075	0.13996	0.533615	0.0978697	0.0645077	0.202877	0.314808	0.319343	0.267436	0.66112	0.0377146	0.146008	0.317688	0.0726979	0.132738	0.759756	0.514803	0.284718	0.0512542	0.05291	0.736913	0.864618	0.0766197	0.00298723	0.682559	0.128992	0.235543	0.236319	0.264006
chr22	41702400	41709464	loss	467	7	0.330558	0.406022	0.156254	0.267646	0.124375	0.49251	0.069333	0.00781477	0.335098	0.185167	0.137411	0.603584	0.184599	0.730314	0.00971027	0.74437	0.289654	0.386042	0.0963232	0.0961379	0.895749	0.388804	0.0294819	0.232003	0.156438	0.24511	0.271026	0.378788	0.356964	0.0542996	0.412821	0.366429	0.481035	0.277649	0.256802	0.179834	0.0508356	0.0141878	0.356103	0.00891447	0.0784091
chr23	9204434	9225596	gain	475	16	0.264736	0.16351	0.42044	0.376132	1	0.0372385	0.287672	0.566817	0.703117	0.0914371	0.0355419	0.0356241	0.752447	0.800215	0.980257	0.888505	0.256008	0.698813	0.0889663	1	0.855544	0.27902	0.603024	0.12409	0.569364	0.0102079	0.659172	0.496379	0.697701	0.444711	0.329534	1	0.127844	0.0893659	0.54838	0.17538	0.223486	0.0788602	0.543196	0.0890751	0.249475
chr23	11031499	11038141	gain	477	7	0.274826	0.0302607	0.333974	0.201786	0.109613	0.0799416	0.0348874	0.877557	0.00727471	0.305577	0.612379	0.0769911	0.918903	0.718963	0.631976	0.889039	0.946837	0.832518	0.654621	0.106136	0.587278	0.632638	0.748384	0.247224	0.625102	0.0746381	0.732242	0.533738	0.570629	0.554982	0.614248	0.211275	0.281635	0.379678	0.581521	0.65321	0.882231	0.568518	0.644588	0.79425	0.561117
chr23	19990916	19999241	both	480	7	0.0348161	0.161869	0.00690761	0.164243	1	3.18039e-06	0.000852514	0.584224	0.0914463	0.922772	0.74804	0.115061	0.904605	0.207261	0.11785	0.217376	0.122954	0.0137341	0.0267956	0.0726583	0.00657467	0.83864	0.0146859	0.0935403	0.118697	0.0588675	0.0349008	0.134916	0.160272	0.0372292	0.00769112	0.242461	0.134818	0.529325	0.00565638	0.15432	0.484293	0.471304	0.108203	1	0.0538035
chr23	21694101	21702600	loss	482	8	0.420737	0.969991	0.593323	0.811344	0.568047	0.844519	0.00917962	0.00177156	0.0173932	0.394546	0.202842	0.90604	0.0435411	0.00868892	0.785351	0.0306402	0.251466	0.618645	0.484051	0.0267045	0.1769	0.0880045	0.0477904	0.0675058	0.148477	0.235264	0.932135	0.550384	0.580617	0.220104	0.665819	0.930985	0.0172527	0.0150259	0.342863	0.0605271	0.0667674	0.0705181	0.575811	0.823569	0.399961
chr23	25450187	25457384	loss	485	6	0.557877	0.549274	0.823271	0.759743	0.335181	0.235639	0.249228	0.179196	0.676698	0.181122	0.434129	0.992866	0.498604	0.731015	0.890275	0.734059	0.715299	0.521616	0.534996	0.702698	0.129637	0.823885	0.92617	0.770753	0.207616	0.854946	0.896179	0.368946	0.556942	0.427502	0.797365	0.921667	0.579307	0.491829	0.449376	0.579855	0.265307	0.527996	0.25686	0.573212	0.445317
chr23	26267400	26379131	both	490	91	0.604091	0.562493	0.805338	0.105766	0.241449	0.592681	0.458233	0.0758204	0.943129	0.698601	0.556476	0.472078	0.291925	0.0955763	0.840777	0.0501966	0.0832042	0.188928	0.0650696	0.209925	0.0195508	0.800144	0.0840461	0.0507836	0.421598	0.0263786	0.714683	0.552755	0.440484	0.722035	0.352347	0.0589726	0.896635	0.859868	0.327031	0.13083	0.213608	0.12655	0.436449	0.938677	0.399595
chr23	26955071	26960709	loss	494	5	2.22441e-05	0.00806648	1	1	0.0369545	1	1	0.0741178	1	1	0.0610683	0.014205	1	1	0.0155643	1	0.0335186	1	1	0.135257	1	1	1	1	0.026971	1	0.0562214	1	1	1	1	1	1	1	1	1	1	1	0.0928052	0.0214035	0.141167
chr23	29145560	29150200	loss	499	5	0.381595	0.00803826	0.651213	0.0261989	0.00721194	0.737881	0.616694	0.758264	1	0.151773	0.0442775	0.00135432	0.460452	0.297502	0.882351	0.297693	0.147174	0.0610656	0.0412798	0.0990523	0.718851	0.00976462	0.00954633	0.0919805	0.18247	0.162298	0.00379335	0.0507142	0.000757256	0.162315	0.234679	0.014717	0.0103141	0.00820798	0.133742	0.00846488	0.100164	0.0038348	0.417705	0.00553209	0.00126612
chr23	29696807	29820001	loss	500	91	1	0.284804	0.00101332	0.210169	1	0.00805386	0.0318729	0.502996	0.383223	0.840163	0.446093	0.680485	0.835309	0.976564	0.0346372	0.88506	0.13574	0.64068	0.873182	0.637169	0.838948	0.423425	0.138214	0.798947	0.0101465	0.752229	0.314467	0.850092	0.206979	0.0179313	0.165438	0.601782	0.821218	0.477598	0.0512337	0.812891	0.293115	0.698208	0.0842634	0.0237539	0.179917
chr23	30439991	30449151	loss	502	9	0.641019	0.104037	0.8842	0.224377	0.854992	0.194634	0.152077	0.236835	0.136067	0.712806	0.519717	0.1957	0.81026	0.610624	0.696349	0.414606	0.300867	0.787358	0.857532	0.68533	0.765868	0.797022	0.589595	0.0533479	0.0376319	1	0.863515	0.619638	0.509966	0.248135	0.69407	0.0715873	1	0.626348	0.784989	0.409575	0.899649	0.567771	0.125244	1	0.85167
chr23	50047971	50056085	loss	508	8	1	0.000814	0.0216793	0.0679763	0.823955	0.704403	0.616247	0.0915888	0.000229226	0.153394	0.179886	0.32296	0.0207708	0.112503	0.70705	0.149844	0.519731	0.853751	0.859302	0.238073	0.690683	0.112685	0.067564	0.865955	0.286327	0.790239	0.210648	0.949165	0.114318	0.0658846	0.5689	0.091744	0.0580928	0.0802199	0.901408	0.940444	0.367978	0.887184	0.150056	0.975734	0.00814091
chr24	12831133	12859782	loss	511	23	3.6427e-05	1	0.00167819	0.0013106	1	0.00209576	1	0.000709006	0.00122551	1	0.000101892	0.00133919	0.00183557	1	0.00141292	1	1	1	0.000165927	1	1	0.00096956	1	1	1	4.61764e-05	0.000493229	1	0.00104202	1	1	1	0.00035944	0.000158607	1	3.08639e-06	1.28507e-05	1.42883e-05	0.000140453	3.59828e-05	1
chr24	19895819	19902687	loss	514	6	0.117412	0.752149	0.675505	0.0635645	0.387397	0.634902	0.390087	0.278493	0.377965	0.59583	0.282293	0.0958992	0.0890195	0.882871	0.30679	0.560573	0.992648	1	0.511702	1	1	0.413426	0.145715	0.733434	0.395346	0.636887	0.53586	0.656726	0.0360704	0.132932	0.071028	0.85052	0.202462	0.440643	0.0573975	1	0.246513	0.294684	0.143309	0.00232612	0.543565
chr24	44177450	44191702	loss	516	11	0.27532	0.589711	0.0459686	0.213068	0.653061	0.0459582	0.428677	0.181767	0.285649	0.164882	0.565381	0.0770176	0.374058	0.000333235	0.0630356	0.00249284	0.675557	0.91653	0.414632	0.00410762	0.00907677	0.0935278	0.174758	0.0828978	0.239129	0.416954	0.0457457	0.972024	0.294773	0.800403	1	0.405953	0.250058	0.295858	0.909778	0.347754	0.313957	0.319032	0.912445	0.882201	0.776159
chr24	44590028	44596997	loss	517	7	1	0.038729	1	1	1	0.00352828	1	1	0.0256446	0.0575161	1	1	1	1	0.0486938	0.000699674	1	1	1	1	0.328059	0.0480837	1	1	1	1	1	1	0.000277679	1	1	0.155385	0.0990865	1	1	0.000568999	1	0.000896312	0.00348755	1	0.0122598
chr24	45653352	45659246	loss	518	6	0.531353	0.971497	0.440409	0.949245	0.475105	0.79098	1	0.652525	0.617372	0.98955	0.569368	0.716935	0.3017	0.0250169	0.0521251	0.0642412	0.261184	0.119408	0.443177	0.420928	0.0867457	0.00303838	0.061135	0.739046	0.848289	0.874534	0.119352	0.0791945	9.31833e-05	0.000351155	0.00649653	0.331577	0.0258868	0.0160877	0.848285	0.232351	0.377198	0.424593	1	1	0.979503
chr24	47823000	47851383	gain	519	16	0.530896	0.0283735	0.0556119	0.678152	1	0.0523715	1	1	0.0652733	1	0.0225604	0.00392328	1	0.0758924	0.852384	1	0.0770047	1	0.0529681	0.0073177	0.0787935	0.0645409	0.848072	0.147915	0.471917	0.00597909	0.0385317	1	1	0.72872	0.0504908	0.510461	0.694657	0.732936	0.125652	0.0468027	0.710732	0.62912	1	1	1
chr24	62357400	62427408	both	523	58	0.0157115	0.241661	0.038654	0.0271423	0.549369	0.146055	0.749592	0.58277	0.005498	0.0113088	0.289155	0.158425	0.288557	0.421354	0.0359644	0.018923	0.133266	1	0.00233223	0.03568	0.0222705	0.576831	0.00816223	0.00273534	0.811986	0.00552911	0.0491526	1	0.0425107	0.101897	0.15873	0.163521	0.428368	0.487739	0.236633	0.55218	0.422796	1	0.670059	0.823627	0.0151687
chr25	2671290	2676884	loss	525	5	0.716738	0.807788	0.800576	0.00175795	0.993502	0.0298543	0.000526473	0.151782	0.749983	0.752781	0.928133	0.881054	0.00576166	0.186549	0.0713272	0.266219	0.436829	0.0255975	0.366091	0.138	0.926262	0.00136152	0.0420854	0.091632	0.0422532	0.103758	0.621071	0.853324	0.885592	0.0237591	0.604648	0.565379	0.0023325	0.00192854	0.359205	0.166188	0.955954	0.45412	0.0098216	0.041852	0.837991
chr25	21047691	21061899	loss	531	12	0.00160939	0.155995	0.0247037	0.0275811	0.096165	0.0385044	0.795486	0.485817	0.106731	0.975079	0.48173	0.0535405	0.877368	0.15747	0.0446102	0.102613	0.151792	0.422909	0.0965339	0.990356	0.381165	0.55123	0.17122	0.74817	0.40152	0.798399	0.20567	0.892049	0.261273	0.320831	0.044496	0.0748472	0.397146	0.0746689	0.342257	0.416939	0.596168	0.671154	0.0579361	0.0302349	0.476198
chr25	22629583	22635006	loss	533	4	0.696809	0.843929	0.214862	0.375632	0.349875	0.648986	0.518695	0.380651	1	0.984199	0.559254	1	0.134974	0.251496	0.679828	0.0613547	0.117364	0.46231	0.650658	0.786456	0.000331065	0.111961	0.0616414	0.779804	0.552247	0.157519	0.481269	0.588062	0.428428	0.400768	0.457213	0.443761	0.0679269	0.155851	0.293384	1.1704e-05	1	0.000347007	0.216807	0.191623	0.05197
chr25	36120600	36138694	both	541	15	0.446459	0.254498	0.388778	0.117378	0.726622	0.0297684	0.076971	0.765961	0.335835	0.0238902	0.99914	0.776571	0.376313	0.146937	0.0749697	0.18345	0.158094	0.171559	0.591138	0.821823	0.10004	0.447324	0.963322	0.02241	0.133439	0.773992	0.0457702	0.186182	0.326361	0.299779	0.013212	0.556604	0.402038	0.304915	0.0957991	0.107792	0.872744	0.480477	0.00947038	0.00224935	0.823841
chr26	1849081	1872522	loss	545	20	0.739226	0.0379383	0.943447	0.513013	0.388012	0.461968	0.251613	0.974819	0.75972	0.347026	0.797373	0.179456	0.200686	0.183366	0.561772	0.132604	1	0.925933	0.859334	0.623592	0.221472	0.0476502	0.00377966	0.881103	1	1	0.570945	0.792764	0.0627812	0.515686	0.605012	0.712542	0.349356	0.330516	0.810001	0.877126	0.965735	0.585616	0.824509	0.0229056	0.056151
chr26	2109099	2115858	loss	547	6	0.000893592	1	1	0.000433131	1	1	1	0.143623	1	1	0.00610625	0.0789788	0.0516198	0.034499	0.0697168	0.0602412	0.0464342	0.0498922	0.00189314	1	2.77387e-05	0.217814	0.000583757	0.00502911	0.0981206	0.0122113	0.00912996	0.0567304	1	0.0689983	0.00896212	0.0237089	1	1	0.020863	6.44204e-05	0.0602119	6.33087e-05	1	0.0774859	0.0962371
chr26	24685072	24689654	both	553	5	0.520046	0.484688	0.662048	0.290497	0.83397	0.213492	0.00346635	0.820075	0.460737	0.171795	0.888143	0.446203	0.608235	0.0409011	0.00920645	0.125009	0.435337	0.541651	0.889775	0.306275	0.585048	0.334985	0.584293	0.40824	0.768094	0.799885	0.50787	0.320357	0.353174	0.114538	0.313756	0.709529	0.284908	0.316676	0.240681	0.726588	0.558832	0.955585	0.652631	0.344706	0.419023
chr26	27258339	27265861	loss	556	6	0.99806	0.695768	0.267591	0.323328	0.0576654	0.0137902	0.403724	0.996882	0.297406	0.0122627	0.619259	0.465385	0.0166031	0.641072	0.968019	0.625888	0.645327	0.726434	0.707202	0.982278	0.767332	0.263444	0.209497	0.848682	0.326112	0.955255	0.940651	0.994999	0.880807	0.370193	0.697344	0.461433	0.523928	0.265778	0.421745	0.377763	0.441143	0.628578	0.742608	0.216476	0.67007
chr26	40469400	40487400	loss	559	7	0.904178	0.0506431	0.295732	0.252554	0.0334357	0.214241	0.314554	0.392293	0.723182	0.764674	0.473868	0.109708	0.0854711	0.420165	0.264362	0.51994	0.69441	0.12331	0.548656	0.429768	0.829896	0.102452	0.219856	0.405292	0.39241	0.635977	0.0457681	0.249061	0.00200349	0.032332	0.0465174	0.778416	0.0129189	0.0608685	0.0088507	0.759143	0.818079	0.985643	0.19291	0.286214	0.320774
chr26	42782352	42793854	gain	560	11	0.993094	0.848787	0.355633	0.955659	0.665008	0.595633	0.929767	0.41683	0.87393	0.816066	0.999251	0.262874	1	0.516298	0.136633	0.0880966	0.665961	0.0742672	0.0164148	0.254847	0.142567	0.0331564	0.627105	0.062628	0.296328	0.0164324	0.756169	0.198714	0.446492	0.946111	0.619127	1	0.00100056	0.00835596	0.724277	0.607529	0.232253	0.412176	0.364869	0.00569055	0.520297
chr26	47781000	47784600	loss	561	4	0.972918	0.770114	0.706439	0.0257926	0.0735171	0.63534	0.105405	0.766799	0.0178274	0.757879	0.571001	0.659926	0.688497	0.769342	0.550573	0.989128	0.527712	0.947941	0.395494	0.202374	0.716662	0.368484	0.822895	0.406635	0.00646433	0.111685	0.924987	0.0560704	0.746926	0.0963797	0.020811	0.403988	0.248405	0.783113	0.0215962	0.0579364	0.515869	0.608144	0.903027	0.0158487	0.0848445
chr27	5501956	5664682	loss	566	126	0.667267	0.108578	0.807738	0.0391165	0.905706	0.652322	0.89313	0.112606	0.786965	0.836605	0.810911	0.757913	0.152174	0.494036	0.923261	0.663004	0.902905	0.152525	3.25935e-06	0.158458	0.213757	0.166217	0.824268	0.101122	0.719563	1	0.00324211	0.104818	0.0275086	0.23409	0.915897	0.720814	0.133613	0.222672	0.937592	0.385681	0.883577	0.71305	0.0688839	0.0426951	0.705818
chr27	6450263	6490862	both	569	34	0.185385	0.00963783	0.435328	0.0430357	1	0.257117	1	0.104335	0.0312242	0.394207	0.337618	0.742846	0.093771	0.926539	0.924635	0.470634	0.461419	0.166463	0.00373894	0.159271	0.221309	0.234386	1	0.0722527	0.610876	0.0380441	0.352357	0.119482	0.0562814	0.481939	0.745893	0.599908	0.15276	0.241519	0.682511	0.508863	0.289167	0.935514	0.00163275	0.0329989	0.11446
chr27	28460145	28939372	loss	573	146	0.306558	0.577539	0.0514886	0.0716983	0.059764	0.000977338	0.0123701	0.917121	0.324766	0.200239	0.40984	0.211891	0.122252	0.986873	0.694729	0.994847	0.525057	0.026166	0.194783	0.571181	0.211505	0.349614	0.990804	0.010641	0.806831	0.393298	0.000794279	0.153736	0.0140954	0.00267023	0.00221323	0.395685	0.249213	0.0560187	0.00446723	0.418507	0.710183	0.688929	0.382532	0.0116898	0.75542
chr27	38024668	38037306	loss	577	12	4.81833e-05	0.420602	0.115961	0.958787	0.0813769	0.337133	0.24384	0.74765	0.643632	0.604654	0.352385	0.206566	0.0681315	0.0362561	0.0204599	0.0720111	0.857408	0.503117	0.119013	0.115271	0.114576	0.10919	0.0887204	0.464682	0.0199701	0.759031	0.375017	0.496251	0.104285	0.814939	0.233082	0.00806093	0.113068	0.180394	0.62016	0.0916683	0.278314	0.0826055	0.387271	0.854507	0.85094
chr27	43563734	43580165	loss	580	9	1	0.000679225	0.000252859	0.000251301	1	2.59628e-05	3.07675e-05	1	1	0.000507283	0.000561413	0.00156026	0.000892018	0.000864174	0.000811019	0.000898866	1	0.00121614	0.00232019	1	0.00102907	0.00223455	0.00202466	0.00202925	0.000280624	1	0.000833661	6.17863e-05	0.00120718	0.000321244	0.000270948	1	0.000484198	0.00165011	0.000253933	0.00174111	1	0.000714806	0.000307856	0.000635281	0.000633383
chr28	2033618	2045825	loss	581	11	4.92181e-05	1	1	0.0511093	1	0.000794004	0.0694249	0.0123613	0.0231774	1	0.128087	0.00143324	0.0147925	1	0.000109487	0.026842	0.0249155	0.00598179	0.117535	1	1	0.122141	0.0758491	0.137116	4.85492e-05	0.112625	1	1	2.83243e-05	0.125999	0.00877688	0.109372	0.121169	0.13508	0.13377	1	0.0176755	1	0.00934037	0.130279	0.123835
chr28	2252722	2269862	both	582	14	0.668751	0.727399	0.485277	0.231174	0.3326	0.101712	0.00828177	0.39754	0.841148	0.582495	0.566783	0.208232	0.418752	0.66967	0.929991	0.786745	0.509757	0.272726	0.405643	0.387863	0.376769	0.934585	0.51629	0.236256	0.463524	0.190318	0.255673	0.319328	0.54481	0.88999	0.627132	0.176684	0.644765	0.652039	0.835283	0.809082	0.835689	0.717818	0.494899	0.642256	0.808087
chr28	5493257	5500893	loss	584	7	0.0530558	1	1	0.0239337	0.170799	0.00176172	1	0.000422433	0.133736	0.0299737	0.111763	0.00341296	0.00657927	1.56512e-05	0.000402274	0.000132734	0.0154353	0.024414	1	0.0285613	0.00814007	1	0.00702964	0.00651114	1	0.000816604	0.139454	0.0424002	0.000570305	1	0.038045	0.0130148	0.118586	0.198098	0.00261361	0.00023089	1	0.000115755	1	0.153724	1
chr28	22699800	22721885	loss	589	20	0.359999	0.651899	0.0455432	0.201961	0.857666	0.318939	0.981039	0.767851	0.680566	0.822376	0.908733	0.466206	0.804056	0.131413	0.778709	0.107166	0.0310884	0.125619	0.0553938	0.199554	0.000577043	0.443893	0.0628236	0.00859304	0.165426	0.102766	0.39277	0.443469	0.902427	0.870826	0.161653	0.00506009	0.916346	0.80361	0.298774	0.384463	0.444021	0.64482	0.687808	0.183617	0.300483
chr28	25940316	25950589	loss	590	10	0.401446	0.406033	0.00368228	0.0835716	1	0.115372	0.999437	0.955443	0.00811322	0.908403	0.00215466	0.0524954	0.00362113	0.550261	0.00170096	0.923714	0.379095	0.673339	0.000104877	0.161514	0.00691918	0.019085	9.30726e-05	0.00132003	0.0709222	0.0990011	0.996864	0.775303	1	0.768467	0.810183	0.703291	0.369617	0.0349928	1	0.0149626	0.122706	0.361824	0.789586	0.507622	0.128363
chr28	30006295	30011963	loss	592	5	0.17875	0.475641	0.190194	0.267196	0.752326	0.838618	0.581158	0.591611	0.844224	0.856906	0.334308	0.732729	0.487047	0.441591	0.242046	0.311347	0.980071	0.759022	0.529052	0.732972	0.19173	0.230272	0.427477	0.251277	0.693948	0.229786	0.659376	0.570686	0.0111622	0.244896	0.644625	0.540113	0.428025	0.305829	0.791803	0.359053	0.126402	0.206852	0.62971	0.222105	0.36413
chr28	36142673	36161056	loss	594	17	0.215735	0.16073	0.042855	0.956597	0.194443	0.217087	0.646719	0.578683	0.607841	0.411491	0.288068	0.00919208	0.404602	0.523575	0.847608	0.896393	0.343348	0.990774	0.411367	0.0212695	0.816901	0.121855	0.220021	0.0199277	0.730328	0.0371112	0.9175	0.63575	0.332281	0.508894	0.660879	0.0232751	0.0805617	0.0820744	0.942716	0.754064	0.744206	0.468243	0.0354982	0.177599	0.668958
chr28	36367964	36376244	loss	595	8	0.316329	0.907191	0.963444	0.698977	0.975265	0.285588	0.169659	0.00513449	0.861097	0.239271	0.329549	0.299266	0.0694461	0.0323126	0.914496	0.0835511	0.0907539	0.443033	0.90698	0.121368	0.0239313	0.797085	0.107315	0.527229	0.0577034	0.992196	0.859942	0.230663	0.225251	0.378963	0.201907	0.180392	0.948262	0.740104	0.135244	0.0716704	0.122902	0.0704544	0.438921	0.995801	0.614891
chr29	1673337	1684122	loss	602	5	0.000155459	0.598206	0.0618406	0.0107979	1	0.711573	0.0815117	0.0481435	0.485593	0.918002	0.0711428	1	0.248168	0.921491	0.861097	0.841364	0.213875	0.677138	0.845305	1	0.858657	0.179349	0.110934	1	1	0.0365484	0.476495	0.498229	0.214922	0.108751	0.408726	0.0706329	0.00086376	0.00581675	0.197723	0.909868	0.368462	0.840103	0.170641	0.0591004	0.699927
chr29	7867800	7887353	loss	608	17	0.0796794	0.0732688	0.168802	0.00552258	0.0790101	0.0514143	0.0723858	0.0385687	0.757669	0.573067	0.00734529	0.0242312	0.254502	0.339625	0.0418602	0.627462	0.0751775	0.0202661	0.00587997	0.00490886	0.182648	0.338917	0.247246	0.00936262	0.959338	0.0694251	0.0285524	0.0148727	0.0464497	0.916193	0.366061	0.557533	0.263806	0.270749	0.67694	0.245808	0.0377881	0.0809615	0.364887	0.0550006	0.244586
chr29	9766472	9791390	gain	609	17	0.761518	0.393941	0.922385	0.140387	0.0552791	0.148558	0.0941374	0.0031758	0.706432	0.826249	0.839243	0.00142387	0.501601	0.942215	0.276999	0.715095	0.830915	0.882496	0.0678321	0.302805	0.0201279	0.382397	0.178017	0.239731	0.171541	0.00815617	0.374362	0.898049	0.366846	0.154694	0.25564	0.376423	0.383757	0.288409	0.297257	0.722009	0.909745	0.88323	0.00128856	0.0993769	0.304319
chr29	19399251	19449275	both	614	33	0.207152	0.251871	0.0525565	0.43394	1	1.86551e-05	0.00203889	0.845107	0.320595	0.946319	0.870748	0.622471	0.544104	0.584159	0.269846	0.566665	0.234705	0.0499915	0.168707	0.236486	0.0865691	0.466813	0.468442	0.120214	0.410658	0.274158	0.0387061	0.165562	0.0774261	0.00468353	0.0129465	0.411195	0.245125	0.231287	0.0411342	0.440723	0.0925354	0.713312	0.233181	0.148466	0.809069
chr29	28359649	28404417	loss	621	37	0.958812	0.618934	0.93582	0.386112	0.292376	0.290262	0.846978	0.321287	0.991378	0.59535	0.952623	0.151759	0.924438	0.440618	0.709064	0.459097	0.110989	0.321957	0.160262	0.234898	0.286896	0.749465	0.212536	0.201763	0.0197981	0.0627685	0.454748	0.602268	0.786898	0.914163	0.640488	0.249699	0.898331	0.791675	0.568648	0.666696	0.560497	0.604259	0.951599	0.774742	0.497579
chr29	39341306	39367615	gain	623	24	0.659652	1	0.659311	0.0853279	0.128854	0.430297	0.213625	0.74699	0.369651	0.170471	0.393693	0.350218	0.425136	0.42887	0.945979	0.342376	0.288088	0.216461	0.0248945	0.0519031	0.0770345	0.898977	0.041101	0.0402115	0.397413	0.0190715	0.997005	0.37274	0.808453	0.655633	0.686543	1	0.924091	0.803496	0.674874	0.279367	0.242224	0.220887	0.734242	0.402366	0.155304
chr29	42468862	42545412	both	625	64	0.592118	0.0775559	0.660593	0.273447	0.0040736	0.423953	0.963162	0.0326608	0.00548473	0.519234	0.657061	0.00118646	0.222538	0.00035534	0.922072	0.000907411	0.0999105	0.521543	0.0624643	0.832934	0.00823556	0.0543017	0.00285075	0.43308	0.181528	0.0236689	0.0405659	0.553924	0.000345525	0.914755	0.844671	0.557738	0.172654	0.0272482	0.72615	0.00841145	0.29748	0.0101775	1	0.107575	0.00014931
chr29	42564600	42571800	loss	626	4	1	1	0.0352531	0.613857	0.557267	0.000165228	1	0.00101444	0.7917	0.402142	0.823691	0.16201	0.00024805	0.0174995	0.00272249	0.00496878	0.000211601	0.00448457	0.000748245	0.000534311	0.14771	1	0.0239967	0.0058406	0.654573	0.00528105	0.00659591	0.000327708	0.00206399	0.971495	0.000775254	0.0132882	1	1	0.00481098	0.010888	1	0.183355	0.525238	0.498102	0.478312
chr29	51377477	51383152	gain	627	5	0.374889	0.0247859	0.0732563	0.374999	0.491689	0.102104	0.971236	0.257168	0.0201134	0.883127	0.580554	0.677419	0.0947752	0.0364804	0.806966	0.0258143	0.193093	0.790454	0.335017	0.831357	0.0514434	0.520605	0.0606847	0.908444	0.198144	0.818236	0.828656	0.00184963	0.782135	0.037894	0.0131798	0.916835	0.451238	0.694065	0.0206865	0.0310825	0.125342	0.804085	0.155857	0.00956596	0.184802
chr3	1017147	1051228	both	628	27	0.467024	0.549683	0.0258122	0.947952	0.129133	0.000186692	0.00668278	0.946404	0.491446	0.847932	0.305652	0.0498911	0.653561	0.540389	0.324327	0.523518	0.370267	0.0143497	0.0749145	0.233112	0.0261494	0.553491	0.240853	0.0597522	0.487632	0.218895	0.0216235	0.0743942	0.0385805	0.0173242	0.00393799	0.192308	0.340391	0.172871	0.00451358	0.169184	0.299782	0.353485	0.389169	0.0200785	0.936932
chr3	5829305	5857774	gain	629	21	0.261405	0.335546	0.552237	0.164218	1	0.54507	0.213773	1	0.0718497	0.350438	0.840102	1	1	1	0.764701	1	1	0.622213	0.076598	0.240455	0.149612	0.267899	0.0270084	0.148955	0.0388313	0.079916	0.106785	0.67769	0.476269	0.40155	0.742353	0.392616	0.425434	0.420161	0.640349	0.683543	0.301925	0.302641	0.561326	0.118889	0.955791
chr3	7957658	7966725	loss	631	9	0.0421198	0.140385	0.475026	0.902129	0.967543	0.399314	0.0063427	0.468399	0.0404575	0.0124009	0.0908859	0.324435	0.374228	0.17436	0.914704	0.266787	0.996665	0.498492	0.4521	0.425351	0.488892	0.190294	0.0258497	0.459769	0.275575	0.0688442	0.526374	0.216831	0.98206	0.283917	0.124386	0.145807	0.0368691	0.0180812	0.28085	0.0600838	0.122303	0.123176	0.348051	0.27118	0.0236385
chr3	8514544	8551800	loss	633	32	0.0020309	0.00640101	0.126483	0.000843254	0.201408	0.349276	0.313887	0.188805	0.897251	0.227208	0.0276442	0.638557	0.429693	0.098961	0.0550033	0.213827	0.119033	0.0116941	0.0030038	0.0236386	0.0445449	0.202219	0.00494553	0.0312239	0.146201	0.0140167	0.0476911	0.0232154	0.297638	0.05305	0.019523	0.0640992	0.907059	0.459245	0.0132656	0.135523	0.0668202	0.0817838	0.041565	0.0121572	0.457949
chr3	8730846	8753650	loss	635	18	0.0271455	0.00903417	0.238467	0.000686305	0.0206252	0.200549	0.462492	0.508056	0.973699	0.372422	0.0365602	0.0984895	0.399588	0.551982	0.141642	0.772951	0.552053	0.133931	0.0135819	0.011624	0.696448	0.0528726	0.34814	0.0578929	1	0.0371212	0.29859	0.166747	0.122258	0.0883988	0.26964	0.0959783	0.311216	0.107622	0.157341	0.375731	0.183168	0.251445	0.778761	0.570695	0.482951
chr3	13513990	13530293	loss	639	15	0.00770234	0.0113209	0.0107447	0.000204995	0.587859	0.0271671	1	0.473957	0.603218	0.368971	0.0546247	0.267949	0.446942	0.695174	1	0.368045	0.0142209	0.709626	0.513199	0.944604	0.892383	0.0754665	0.0754451	0.813072	0.310595	0.958631	0.532561	0.287214	0.429136	1	0.715272	1	0.181129	0.320108	1	0.755434	0.397131	0.658596	0.0841137	0.00440752	0.0536142
chr3	22763702	22806897	gain	644	38	0.66575	0.92096	0.928372	0.353344	0.045846	0.36228	0.0511525	0.367509	0.554351	0.213038	0.247811	0.983009	0.0335277	0.820344	0.854899	0.942844	0.0388163	0.162547	0.480207	0.130554	0.831437	0.0240194	0.0814129	0.0241535	0.0946757	0.139803	0.0980663	0.289605	0.0407072	0.128221	0.28601	0.260304	0.016472	0.00657723	0.204894	0.428426	0.517777	0.829889	0.0594619	0.405684	0.151551
chr3	23091531	23105856	gain	646	13	0.675593	0.900334	0.690482	0.902071	0.0469244	0.988665	0.322219	0.596319	0.49528	0.0653695	0.255394	0.506814	0.0811191	0.465494	0.889361	0.364955	0.0746856	0.0195863	0.0537769	0.0466909	0.151399	0.0265806	0.499529	0.0241969	0.0944643	0.0342721	0.0226437	0.0483493	0.221792	0.0879647	0.0833343	0.263887	0.0168699	0.0457311	0.125696	0.242697	0.0852535	0.305402	0.725773	0.577278	0.147898
chr3	35082105	35126707	loss	648	32	0.000468241	1	0.0383235	1	1	0.0252006	1	1	1	1	0.044783	0.00516571	0.0754484	3.52419e-05	1	0.000746354	0.0453813	0.0626291	0.0176163	0.197896	0.213704	0.155368	0.0281524	0.0178033	0.0314888	0.00231137	0.0561343	0.16526	0.325001	0.136883	1	0.105537	0.123347	0.0360596	1	0.000364548	1	1	1	0.0133613	0.00333939
chr3	54963000	55029000	loss	654	49	0.951729	0.654461	0.068968	0.651792	0.00315461	0.415664	1	1	0.653004	0.76935	0.256376	1	0.380625	1	0.658131	0.386779	0.415591	0.68321	0.119618	1	0.391445	0.377998	1	0.1955	0.300151	0.04526	0.746888	0.960269	0.250149	0.320085	0.323643	1	0.662828	0.697112	0.235789	0.347636	0.29314	0.19962	0.871601	0.437568	0.707664
chr3	64799435	64803976	loss	655	5	0.810634	0.943857	0.401822	0.183542	0.893136	0.398204	0.048291	0.000124153	0.243599	0.501886	0.0564694	0.00408803	0.0212613	0.143815	0.0645054	0.333076	0.0506402	0.76492	0.574901	0.172525	0.417448	0.0745918	0.212266	0.253617	0.0301618	0.125545	0.872918	0.836184	0.323025	0.483506	0.0285152	0.908013	0.077085	0.411107	0.172476	0.224701	0.0290025	0.266817	0.399778	0.529681	0.943103
chr3	91875073	91890228	loss	659	12	1	0.00574414	1	1	1	0.000449252	9.35264e-05	0.00375519	1	1	1	0.0302475	0.000608622	1.07276e-07	1.82013e-05	3.18964e-06	4.76002e-05	0.00137268	0.00835323	0.000844006	7.34362e-05	0.0154845	1	0.038206	0.0138891	1	0.00173624	0.00205274	1	8.20241e-08	0.000737678	1	0.00421634	0.00104929	0.000144554	0.00022218	1	1	0.00296528	1	1
chr3	99808706	99846316	gain	661	33	6.87525e-06	0.000522126	1	0.00267296	1	0.000416108	0.000410722	1	1	1	1.52577e-05	6.18062e-05	1	5.90153e-07	8.00482e-06	1	7.37629e-05	0.00239983	1	0.00577898	0.00677326	1	1	0.00125075	0.0042807	0.000139517	1	0.000484863	1	0.000675559	0.00225042	1	0.00165762	0.000630558	0.00742029	1	0.000564333	0.00015091	0.00162412	0.00021659	0.000459587
chr3	115320600	115332503	loss	663	9	0.500481	0.845307	0.920166	0.401579	0.200354	0.738035	0.068516	0.630721	0.528783	0.650899	0.0982161	0.179878	0.278356	0.225397	0.127362	0.285071	0.326434	0.31315	0.909848	0.668507	0.222539	0.842727	0.42419	0.652551	0.141934	0.987174	0.178418	0.490532	0.0471775	0.0317965	0.00118185	0.00482364	0.538372	0.970549	0.0352735	0.0022821	0.208813	0.0035608	0.000282702	0.0127784	0.473838
chr4	4623974	4634314	loss	666	10	1	1	1	0.0331854	1	1	0.111944	0.0112331	0.100915	0.146995	1	0.00922945	0.0428603	4.57706e-05	0.230907	0.000815559	0.13552	0.249155	0.169461	1	0.00251064	0.14038	0.0112609	1	0.0246502	1	1	0.0743441	0.171118	1	1	1	0.352001	1	1	0.000352321	0.0980845	0.000176277	0.146492	0.234365	0.279626
chr4	5040565	5046207	loss	667	6	8.22685e-05	1	1	1	1	1	1	1	1	1	0.000229616	1	0.00634881	0.00288689	0.000165062	0.00655537	0.00167503	1	1	1	1	1	1	1	2.84104e-06	1	1	1	1	1	1	1	1	1	1	1	1	1	1	1	1
chr4	14648824	14656638	loss	673	7	0.042242	0.00251518	0.259909	0.113306	0.935555	0.432793	0.770498	0.757615	0.177004	0.266332	0.461717	0.967968	0.206778	0.530738	0.411743	0.453532	0.130421	0.617581	0.790736	0.115882	0.888962	0.964597	0.756864	0.221237	0.00648917	0.0866751	0.674513	0.960296	0.680104	0.366318	0.90339	0.711254	0.902238	0.404621	0.836401	0.483905	0.945621	0.98444	0.303986	0.0208918	0.414581
chr4	30346732	30356587	gain	681	9	0.0599485	0.0355042	0.221698	0.00186365	0.0430477	0.0295307	0.177278	0.0129174	0.192929	0.771699	0.10715	0.977306	0.123333	0.502251	0.216462	0.242973	0.181868	0.333484	0.0755148	0.912716	0.000381016	0.518052	0.769467	0.944866	0.0371314	0.000859299	0.955811	0.193262	0.942969	0.68497	0.351163	0.0742987	0.634709	0.00461325	0.473081	0.120125	0.161422	1.80224e-05	0.0816505	0.0770755	0.126615
chr4	31884092	31894238	gain	683	9	0.251796	0.0595081	0.267597	0.00173609	0.206473	0.020787	0.246447	0.243388	0.133807	0.303694	0.344052	0.608863	0.970881	0.73504	0.51736	0.800402	0.735174	0.754957	0.299289	0.745172	0.5916	0.610626	0.905158	0.763257	0.200998	0.750935	0.517015	0.505676	0.716529	0.875652	0.7387	0.826425	0.440685	0.997151	0.888905	0.70832	0.560403	0.499126	0.639829	0.383093	0.416999
chr4	41464132	41496570	both	687	19	7.55909e-05	0.170972	0.104348	0.196789	1	6.81549e-07	0.00319612	0.151621	0.121463	0.283802	0.578053	0.714735	0.629567	0.0014435	0.762907	0.196599	0.155434	0.0108526	0.686027	0.92667	0.00408733	0.549423	0.0215087	0.727268	0.610288	0.0492196	0.184412	0.408959	0.755238	0.0123116	0.00787523	0.321768	0.111838	0.115258	0.0131061	0.0046473	0.714366	0.317299	0.0164341	0.139541	0.626754
chr4	44861562	44870765	loss	689	9	0.000654516	0.00699261	1	1	0.00546302	1	1	0.000834133	0.0163821	1	0.0516447	0.0103507	1	0.00338042	1	0.00391103	0.00341141	0.0482654	0.00821826	0.022943	1	0.00547967	1	0.021813	0.000426743	0.137303	1	0.0472553	0.0759401	0.0489842	0.00711538	1	0.00238027	0.00455779	1	0.00135458	0.0115822	0.000556309	0.0436398	0.0389997	0.0394912
chr4	50798210	50815723	loss	692	15	0.796763	0.962936	0.709743	0.84539	0.495208	0.0852181	0.18048	0.980598	0.0998408	0.733625	0.620241	0.416736	0.740209	0.858139	0.558445	0.888075	0.741931	0.889329	0.829455	0.381867	0.573038	0.547379	0.495498	0.643462	0.0651043	0.0627649	0.81096	0.715893	0.850706	0.939462	0.990365	0.0252517	0.378398	0.35489	0.98092	0.513286	0.783445	0.633873	0.196861	0.627493	0.942388
chr4	57399523	57441234	loss	693	13	0.730281	0.941088	0.0345154	0.589062	0.192673	0.00358614	0.0600125	0.94808	0.9157	0.113702	0.0643929	0.0259068	0.0468371	0.925525	0.788492	0.965599	0.807143	0.020442	0.0711023	0.130884	0.0644035	0.71829	0.441117	0.0373611	0.794912	0.100065	0.0031301	0.0617519	0.028862	0.00968558	0.00346531	0.679497	0.796107	0.175179	0.017466	0.169069	0.115699	0.127927	0.666847	0.371757	0.674565
chr4	61174787	61198282	loss	694	20	0.0712003	0.703233	0.493371	0.319976	0.999477	0.729813	0.47177	0.527482	1	0.589321	0.150888	0.0206461	0.852612	0.22084	0.000735718	0.332482	0.722822	0.0302735	0.11082	0.848022	0.0957327	0.00588918	0.00994007	0.417481	0.659149	0.223192	0.00460954	0.0826552	2.10691e-05	0.00554904	0.0264237	0.751237	0.0146259	0.00497144	0.0266629	0.241375	0.971624	0.582823	0.170057	0.166474	0.9411
chr4	73368430	73385766	loss	695	16	0.203796	0.168779	1	0.0278516	0.00351659	0.554035	0.499888	0.355339	0.826746	0.549252	0.724959	0.323978	0.594912	0.747379	0.930173	0.943827	0.262989	0.250499	0.0429727	0.0192751	0.311102	0.960129	0.713443	0.0407713	1	0.015975	0.382875	0.0012017	0.000177388	1	0.418798	0.281862	0.752448	0.789493	0.602956	0.659764	0.517695	0.188118	0.000177304	0.588632	0.951712
chr4	76775400	76818600	loss	698	11	1	0.758436	1	0.298016	0.297967	0.829434	0.446858	0.0129054	0.598597	0.686877	0.682682	0.197996	0.0350109	0.0759341	0.820192	0.0410904	0.0588352	0.787509	0.745291	0.369841	0.0491814	0.126678	0.080594	0.582667	0.27746	0.0982233	0.312059	0.640839	0.0543933	0.136833	0.530937	0.135143	0.132739	0.122931	0.468446	0.00619298	1	0.0147098	0.312439	0.946064	0.178891
chr4	83416727	83453647	gain	700	33	0.214479	0.868506	0.236374	0.439954	0.407888	0.0182412	0.146496	0.960326	0.333212	0.415277	0.732225	0.249961	0.764755	0.348206	0.132899	0.343412	0.171137	0.733866	0.520433	0.646226	0.757723	0.181878	0.436666	0.806324	0.0860849	0.705032	0.555356	0.75212	0.407209	0.572345	0.393592	0.756406	0.23995	0.398777	0.53565	0.481822	0.763683	0.79277	0.58756	0.146679	0.65039
chr4	94400043	94418275	gain	704	17	0.0130298	0.949266	0.897422	0.571214	0.640552	0.0130268	0.546728	0.252924	0.695388	0.840706	0.228207	0.150485	0.860334	0.210026	1	0.60216	0.672509	0.110885	0.615401	0.203598	1	0.00731443	0.534248	0.855591	0.324713	0.700782	0.00741719	0.505338	0.468304	0.00326939	0.00425357	0.251774	1	0.010969	0.544026	0.0195925	1	0.0130113	0.0447322	0.0865635	0.0128712
chr4	99952392	99958582	gain	706	5	0.000581028	0.855255	1	0.762704	0.185818	1	1	0.0251081	0.933063	1	0.81609	0.222713	0.157405	3.77605e-05	0.07483	0.000921153	0.0281564	0.542953	0.328866	1	0.0055396	0.690027	1	0.0663798	0.0232453	0.237501	0.0785382	0.209848	0.00294472	0.166576	1	0.605345	0.185366	1	0.00806183	1	0.775523	1	1	0.913545	1
chr4	106752600	106774200	loss	712	17	0.509676	0.607824	0.655961	0.669217	0.727459	0.226744	0.0555389	0.0448981	0.274286	0.329359	0.888331	0.591042	0.185734	0.300714	0.962267	0.617678	0.633473	0.0385645	0.00136818	0.000315725	0.773717	0.0325085	0.524842	0.00199088	0.260463	0.00178917	0.0643443	0.160345	0.0218585	0.886772	0.751148	0.919517	0.0118901	0.178501	0.677219	0.825911	0.996413	0.892894	0.623456	0.182376	0.716427
chr4	107219575	107254011	gain	714	24	1	1	1	1	1	1.50669e-05	1	1	1	1	1	4.3444e-07	1	1	1.00429e-06	1	1	1	1	1	1	1	1	1	1	1	1	1	1	1	1	1	1	1	1	1	1	1	1	1	1
chr4	111765000	111771000	loss	718	5	0.228168	0.36177	0.770071	0.0445794	0.71292	0.434425	0.39392	0.0769381	0.182104	0.68455	0.092495	0.564381	0.234009	0.000209038	0.776126	0.00395449	0.236869	1	0.224811	0.646965	0.0013587	0.626451	0.191461	0.412678	0.000583128	0.12695	0.167538	0.0043645	0.525659	0.748331	0.140892	0.109421	1	0.00961562	0.431559	1	0.0526275	0.0085136	0.92376	0.268136	0.191547
chr4	113649605	113775464	gain	719	94	0.971878	0.735116	0.231992	0.288649	0.174334	0.756856	0.141293	0.0782212	0.890429	0.701624	0.832932	0.125485	0.484094	0.126009	0.328745	0.159896	0.299693	0.784182	0.963253	0.490779	0.677648	0.481751	0.232513	0.448762	0.0822522	0.29895	0.660819	0.962638	0.397764	0.995839	0.980267	0.808912	0.430856	0.482495	0.836418	0.392809	0.198533	0.44367	0.886274	0.921159	0.308643
chr4	113867234	113992200	gain	720	96	0.756149	0.638335	0.88258	0.0181918	0.281003	0.911764	0.0597919	0.137907	0.285204	0.834119	0.465163	0.68441	0.621991	0.0987666	0.424439	0.100808	0.844619	0.251514	0.84959	0.423456	0.583949	0.827581	0.65564	0.635895	0.651271	0.0570228	1	0.645676	0.687697	0.542713	0.0775974	0.0579911	0.914743	0.6823	0.311754	0.205766	0.342945	0.193752	0.900609	0.200249	0.241021
chr4	114111000	114141068	gain	721	23	0.758687	0.634802	0.674249	0.377132	0.474487	0.139569	0.355763	0.266898	0.528145	0.965603	0.578509	0.585966	0.505734	0.638454	0.908853	0.750256	0.788649	0.660402	0.791506	0.523837	0.847406	0.666647	0.629036	0.336231	0.0783775	0.0943204	0.904188	0.745665	0.845909	0.764982	0.910475	1	0.73732	0.917255	0.888681	0.736089	0.269137	0.589094	0.301363	0.46995	0.350088
chr5	4512177	4536044	loss	724	20	0.00105109	0.162263	0.594151	0.031518	1	0.15561	0.641124	0.091094	1	1	0.041059	0.654244	0.260887	0.000470496	0.251171	0.00584987	0.769074	0.345374	0.419033	0.5551	0.00755211	0.998551	0.475704	0.862862	0.00644123	0.804913	0.958112	0.199319	0.561187	0.898574	0.992973	1	0.740023	0.65521	1	0.0014858	0.0654281	0.000849474	0.884833	0.0498802	0.000788275
chr5	63420250	63432697	gain	748	11	1	1	1	1	1.6398e-12	1	1	1	4.31222e-12	1	1	1	1	1	1	1	1	1	1	1	3.82661e-12	4.89586e-12	4.63718e-12	1	1	1	1	1	1	1	1	1	1	1	1	1	1	1	1	1	1
chr5	68968069	68976253	loss	749	8	0.000221735	0.0285935	1	0.0280254	1	0.00834367	1	1	0.000618663	0.00156711	0.0104688	0.000618331	1	1	1	1	1	1	0.00682187	0.0163572	1	0.00913374	1	1	0.00037112	0.00171323	1	0.0251322	1	1	0.0231361	0.0296807	0.0148651	0.0110452	0.0212305	0.000254287	0.0122157	0.000623327	1	1	0.00064282
chr5	73799103	73805839	loss	751	7	0.00713936	0.932179	0.796527	0.0458702	0.620477	0.027167	0.0994338	0.208028	0.0066935	1	0.467986	0.0300154	0.0260467	0.000533234	0.00133063	1	0.83766	0.346085	0.000180962	0.0161302	0.458287	0.408416	0.00798898	0.00465128	0.030107	0.00911613	0.56477	0.625913	1	0.364795	0.761382	1	0.716384	0.219027	0.721821	0.486621	1	0.263478	1	0.379455	0.356103
chr5	78887790	78898621	loss	755	9	0.034817	0.0112165	0.450421	0.556031	0.0501069	0.27572	0.0364021	0.774643	0.986588	0.36389	0.821397	0.591764	0.520175	0.663742	0.232224	0.721719	0.985972	0.630314	0.615688	0.544463	0.364734	0.3993	0.0225009	0.510288	0.000294689	0.777501	0.039279	0.558245	0.458293	0.424914	0.0642808	0.146432	0.542017	0.984913	1	0.683593	0.29721	0.735273	0.0116367	0.764781	0.053473
chr5	91755000	91765800	loss	758	7	0.719592	0.668384	0.109421	0.382038	0.605363	0.0725202	0.269576	0.0656047	0.682528	1	0.929299	0.136175	0.820499	2.37082e-05	0.416633	0.091125	0.00231965	0.000986811	5.00105e-05	0.00525829	0.0115242	0.185317	0.392731	0.000392613	0.0011077	0.000738109	0.000665254	0.00611701	0.00443979	0.00051866	0.00558966	0.921107	0.247509	0.17571	0.00107127	0.0475289	0.247695	0.5939	0.0318161	0.710195	0.643374
chr5	97129801	97150130	loss	759	11	0.000580115	0.0012027	0.000148408	5.5817e-05	0.00129305	9.28395e-06	9.35257e-05	1	0.000715727	1	0.00135891	0.00149163	1	0.00121705	0.000553947	0.00121328	0.00122256	1	0.0375614	1	0.00146521	0.000834148	1	1	0.000646051	1	1	1	0.00119873	0.000400131	0.000653744	1	1	1	0.000419586	0.00133332	0.0012209	1	7.16404e-06	0.000250498	0.00135386
chr5	102438963	102463179	gain	762	14	0.000266741	0.00573185	0.612102	0.831108	0.0424236	0.741056	1	0.05277	0.00372163	0.0755662	1	0.656827	0.367003	0.116404	0.00346081	0.631051	0.133082	0.278622	0.0309075	0.552648	1	0.0367781	0.00451836	0.65259	0.104489	0.128701	0.0125565	0.0209686	0.000977305	0.730791	0.0181359	0.251294	0.155373	0.0625833	0.435968	0.0102716	0.126969	1	0.0884301	0.432621	1
chr5	103079557	103087920	gain	763	8	0.772868	0.643315	0.779871	0.492247	0.027748	0.899355	0.203379	0.668334	0.0917696	0.0533758	0.543503	0.762634	0.522879	0.158997	0.133777	0.20153	0.251253	0.0807978	0.190509	0.984642	0.109952	0.0382891	0.0910005	0.64408	0.693908	0.586131	0.0888543	0.0393337	0.337854	0.255676	0.349705	0.288984	0.0990092	0.131557	0.193791	0.302386	0.549554	0.302574	0.396839	0.994986	0.235616
chr5	114054783	114068462	loss	765	13	0.458168	0.90174	0.795169	1	0.229916	0.646066	0.592895	0.0455047	0.862475	0.88031	1	0.256299	0.0273348	0.0959872	0.66784	0.0542143	0.254843	1	0.245561	0.910699	1	0.158588	0.112366	0.614202	0.313403	1	0.418037	1	0.138339	0.33708	0.49272	0.921074	1	0.195769	0.513513	1	0.0521341	1	0.322035	0.0140981	0.576769
chr5	114111912	114240315	loss	766	34	0.240146	0.323446	0.034089	0.325521	0.0196603	0.000720369	0.0160627	0.786039	0.35754	0.117306	0.68243	0.483864	0.27429	0.88581	0.989576	0.855092	0.42043	0.111879	0.332032	0.531582	0.209199	0.494359	0.625492	0.23244	0.681819	0.632557	0.257408	0.257872	0.370836	0.0175961	0.101056	0.862823	0.319309	0.0558583	0.00404916	0.505692	0.830298	0.751863	0.420413	0.165137	0.959174
chr6	498297	502887	loss	770	4	0.0275019	0.66538	0.510393	0.338568	0.0506835	0.288609	0.961908	0.189059	0.10953	0.270245	0.553428	0.164125	0.360392	0.180169	0.632948	0.39999	0.354161	0.734801	0.124069	0.522374	0.229295	0.842242	0.148484	0.344794	0.558824	0.210944	0.836511	0.479066	0.730682	0.97973	0.60074	0.182748	0.943387	0.852053	0.821541	0.347228	0.294445	0.255451	0.715353	0.798364	0.888485
chr6	2665156	2678819	loss	772	13	0.773673	0.83931	0.0954363	0.576072	0.653822	0.23148	0.70397	0.0374311	0.755948	0.703349	0.934604	0.327364	0.55554	0.256536	0.578805	0.0214263	0.0447234	0.414412	0.112641	0.260023	0.126627	0.995041	0.297823	0.14737	0.60965	0.0724774	0.906345	0.688121	0.562558	0.780708	0.971381	0.528337	0.96807	0.937588	0.858015	0.599553	0.457775	0.339643	0.95766	0.195254	0.600226
chr6	8895771	8907902	gain	775	10	0.819759	0.9987	0.447408	0.753673	0.409666	0.040388	0.703747	0.413205	0.951219	0.0670179	0.419214	0.790856	0.571675	0.454512	0.289162	0.340841	0.267522	0.324955	0.508198	0.565628	0.303189	0.119605	0.836278	0.592742	0.206891	0.979276	0.451261	0.564373	0.471803	0.112135	0.235217	0.754132	0.165867	0.0865983	0.341007	0.0932869	0.507255	0.136172	0.0768691	0.503152	0.826226
chr6	11010936	11016667	loss	778	6	0.579176	0.846434	0.158567	0.0759575	1	0.000772729	0.851328	1	0.0447617	0.465135	0.453934	0.712429	0.398589	0.782757	0.355796	1	0.698288	0.952624	1	1	0.861929	1	0.915051	1	0.00098453	1	0.766974	0.571919	1	0.413693	0.651281	0.517281	1	1	0.860771	0.999293	0.270186	0.00191476	0.617657	1	0.00197091
chr6	23481320	23506200	gain	782	16	0.801927	0.708653	0.138443	0.778056	0.0275444	0.288699	0.486167	0.455357	0.843363	0.243915	0.0916243	0.227276	0.00119355	0.670943	0.500025	0.180624	0.440681	0.246811	0.830677	0.661311	0.750699	0.0730802	0.314571	0.506289	0.579715	0.940133	0.20127	0.185904	0.434433	0.439058	0.172894	0.828045	0.0602099	0.0847836	0.201096	0.98343	0.547476	0.722359	0.475213	0.315397	0.422058
chr6	27963000	27981000	loss	783	7	0.476999	0.714991	0.456566	0.850272	0.129211	0.334851	0.596207	0.107012	0.550377	0.69245	0.927062	0.288358	0.629557	0.207446	0.393652	0.3418	0.614124	0.690039	0.442979	0.187599	0.95913	0.997098	0.730656	0.172511	0.00764117	0.379083	0.676295	0.691486	0.912959	0.816184	0.582821	0.26579	0.971373	0.886268	0.54562	0.960051	0.62686	0.831304	0.629546	0.571769	0.519113
chr6	35510318	35518872	loss	785	8	0.554778	0.776654	1	0.280357	0.0656156	0.839037	0.712138	0.223522	0.661097	0.780636	0.945242	0.33214	0.711632	0.279486	0.140316	0.290352	0.424267	0.707036	0.551846	0.973548	0.46268	0.301467	0.0391166	0.834411	1	0.739036	0.619684	0.722012	0.645405	0.691001	0.470476	0.0810674	0.326834	0.452146	0.489378	0.403794	0.734108	0.520314	0.278269	0.508666	0.7388
chr6	80736226	80755409	loss	793	16	0.395941	0.870182	0.693364	0.657274	0.119317	0.45895	0.716051	0.63358	0.798254	0.595342	0.99923	0.467582	0.83985	0.767797	0.0985023	0.916902	0.83219	0.563891	0.0965482	0.615791	0.874885	0.0641557	0.449509	0.879565	0.481033	0.367632	0.636784	0.408081	0.0915338	0.337612	0.488478	0.132389	0.19463	0.393626	0.803382	0.683165	0.716508	0.563529	0.221318	0.211043	0.546786
chr6	81441930	81455471	loss	795	11	0.82639	0.279149	0.21938	0.299339	0.259661	0.487749	0.106705	0.458948	0.296034	0.209247	0.602317	0.566501	0.530395	0.570084	0.608416	0.477734	0.680055	0.324982	0.900282	0.910522	0.515565	0.0696119	0.045038	0.804018	0.310686	0.918599	0.514126	0.332683	0.611593	0.119026	0.367643	0.760954	0.0779553	0.0597844	0.294207	0.77733	0.576725	0.881109	0.741923	0.473167	0.475155
chr6	85292346	85303268	loss	797	8	1	0.0189964	0.00023884	1	0.010844	1	1	1	0.047012	1	0.0503414	1	0.0328999	0.0790571	0.0702447	1	1	0.0359649	1	0.0056098	1	0.0515098	1	0.0132163	1	0.00836411	0.00128379	0.0376247	1	0.00634676	0.0424567	0.0123721	1	1	0.000334702	1	1	1	0.0290732	0.054532	1
chr6	86131768	86149604	loss	799	15	0.317147	0.0715378	0.227599	0.544313	0.0445834	0.042047	0.392967	0.882649	0.129165	0.846081	0.243861	0.266112	0.650421	0.307205	0.345062	0.41953	0.314327	0.638046	0.158633	0.585522	0.845128	0.0949145	0.244136	0.969076	0.810693	0.6329	0.762868	0.673703	0.0661458	0.668982	0.482545	0.471729	0.495291	0.392085	0.519589	0.798777	0.416736	0.557065	0.498988	0.323119	0.15818
chr6	88680600	88692804	gain	800	11	0.00279007	0.000105354	0.0145288	0.0432293	0.00301264	0.0183618	0.114868	0.728955	0.037098	0.580546	0.047265	0.40422	0.330681	0.208462	0.717608	0.328561	0.312535	0.311118	0.0310161	0.39424	0.65463	0.239934	0.921885	0.598562	0.982297	0.128678	0.478188	0.162691	0.128868	0.57633	0.775189	0.924249	0.712908	0.507609	0.687581	0.539477	0.0977577	0.243129	0.19762	0.07756	0.0177097
chr6	104597259	104601990	gain	803	4	0.961559	0.718542	0.592688	0.412403	0.846146	0.0851168	0.342936	0.904257	0.428217	0.383319	0.204576	0.203985	1	0.380669	0.202656	0.613106	0.86025	0.23345	0.833408	0.741196	0.512423	0.233886	0.531547	0.827039	0.25349	0.755848	0.0555631	0.20893	0.0969335	0.0724115	0.0378118	0.120463	0.157884	0.137294	0.0695142	0.150884	0.262853	0.309525	0.374316	0.173121	0.11051
chr6	106536284	106546070	loss	805	7	0.881988	0.840928	0.752396	0.737031	0.755054	0.086239	0.668608	0.0179589	0.250017	0.701726	0.654959	0.0357195	0.250321	0.0308961	0.170524	0.0109741	0.167757	0.45555	0.562165	0.0592716	0.230134	0.569632	0.260034	0.274017	0.494474	0.566499	0.114586	0.331659	0.117997	0.520859	0.828235	0.185713	0.834877	0.826648	0.611985	0.334842	0.960881	0.310807	0.135129	0.934601	0.137012
chr6	108779043	108789338	gain	806	10	0.000846805	0.021801	1	0.325867	1	0.015432	0.68786	0.686357	0.0113688	1	0.520421	0.883986	0.0296782	1.71814e-05	0.000216965	0.000599373	0.0152951	0.0932334	0.365027	0.265668	0.0101716	0.420549	1	0.21744	0.0147706	0.0098081	0.0159595	0.230935	0.0759333	0.00262772	0.00314471	0.144969	1	1	0.0392881	0.000582856	1	0.00213496	0.0329642	0.0294244	1
chr7	3814780	3819330	loss	809	5	0.809314	0.0437437	0.498284	0.192748	1	0.335357	0.102786	0.394323	0.0108442	0.534923	0.0328637	0.135637	0.127999	0.950834	0.301394	0.997839	0.858446	0.07348	0.0523244	0.0660186	1	0.0841429	0.0520428	0.345533	1	0.162423	0.122601	0.0910279	0.140177	0.622465	0.789459	0.41713	0.0346085	0.00859767	1	1	1	0.030739	0.987715	0.123815	0.376226
chr7	10195323	10210465	loss	816	14	0.000159035	0.0594928	1	0.0525294	1	0.147682	1	0.179536	0.00579199	0.171707	0.219252	1	1	1	0.0613484	1	0.737777	0.259023	0.00874465	0.00948431	0.0159864	0.431069	1	0.0188917	0.030948	0.00019248	0.00171319	0.0191774	3.44213e-05	0.104142	0.0103899	0.283701	0.576181	1	0.01818	1	1	0.00279017	0.329355	0.143931	0.535921
chr7	18520906	18566265	loss	828	35	0.540675	0.357186	0.62505	0.600895	0.00116879	0.699171	0.457664	0.273305	0.384961	0.435131	0.983044	0.0231089	0.231193	0.206189	0.981682	0.141044	0.0137462	0.186175	0.00289779	0.0273435	0.0707886	0.955	0.00636541	0.0141518	0.236337	0.00258521	0.407907	0.36241	0.916458	0.730248	0.794493	0.808158	0.846866	0.5149	0.791447	0.362334	0.0460884	0.186205	0.271494	0.476541	0.77555
chr7	19257573	19263356	loss	831	5	0.250946	0.732701	0.793356	0.00481013	0.842739	0.817637	0.831761	0.0284461	0.536363	0.614611	0.0661269	0.536109	0.249305	0.643617	0.637143	0.632466	0.674574	0.0406095	0.348682	0.360189	0.0602201	0.79915	0.383181	0.419731	0.362541	0.294727	0.137742	0.0379459	0.750332	0.910823	0.230113	0.333136	0.541285	0.412136	0.768633	0.427603	0.0952872	0.0190896	0.0879605	0.00172857	0.353186
chr7	35863137	35870134	loss	839	7	0.352694	0.305657	0.310992	0.07659	0.188581	0.641321	0.864109	0.222033	0.205486	0.443953	0.123137	0.000892078	0.0205667	5.51068e-06	0.179676	0.000209482	0.00271422	0.579715	0.195507	0.195375	0.540564	0.41886	0.781046	0.189468	0.870294	0.818554	0.60236	1	0.542488	0.322579	0.177839	0.281256	0.996836	0.72468	0.647036	0.480081	0.426193	0.651118	0.0288402	0.419567	0.0344683
chr7	41442244	41448962	gain	840	7	0.291478	0.337055	0.915401	0.72406	0.573756	0.236892	0.812737	0.00251715	0.703534	0.431563	0.974109	0.231134	0.277108	0.390491	0.476214	0.322133	0.182342	0.751222	0.301995	0.406261	0.550556	0.689334	0.0984614	0.470872	0.438462	0.248788	0.907914	0.788912	0.826357	0.78603	0.853866	0.820004	0.974295	0.792835	0.715131	0.559351	0.556933	0.324188	0.860303	0.177206	0.888349
chr7	41842620	41848534	loss	842	6	0.0302709	0.0186594	0.665665	0.138362	0.166807	0.00356401	0.599002	0.75919	0.00174157	0.00290122	0.0270723	0.00295266	0.00307739	0.00282352	0.0436184	0.00180814	0.614477	0.0642812	0.000474139	0.00131761	0.00144404	0.894556	0.105235	0.000313915	0.035342	0.00101106	0.0497882	0.0565061	0.317189	0.443131	0.141873	0.257759	0.765576	0.488043	0.273515	0.0470865	0.0468572	0.0142497	0.00382979	0.00159714	0.00726983
chr7	42483811	42494871	gain	844	8	0.668041	0.920537	0.760439	0.135067	0.671376	0.836727	0.40849	0.104713	0.694817	0.710754	0.798356	0.187471	0.399678	0.249585	0.751215	0.17325	0.117254	0.407049	0.0918752	0.759023	0.0446622	0.386575	0.00600062	0.335268	0.0423933	0.159995	0.899454	0.733151	0.626316	0.796516	0.731879	0.38531	0.79545	0.648462	0.84924	0.278781	0.435607	0.160196	0.493555	0.526409	0.521786
chr7	42741481	42793711	loss	845	42	0.0157662	0.00644583	0.250093	0.52493	0.00997317	0.0335788	0.0058774	0.0321955	0.0356095	0.0905363	0.144069	0.101249	0.126479	0.209898	0.863516	0.298394	0.18829	0.512581	0.231166	0.253418	0.899491	0.537391	0.287534	0.233402	0.23846	0.0804084	0.344794	0.64868	0.319196	0.827684	0.912608	0.637968	0.752251	0.968548	0.508828	0.668972	0.383728	0.671154	0.689612	0.763619	0.0225493
chr7	56570303	56623003	both	851	23	0.433119	0.500117	0.0362819	0.546105	0.0669494	0.000640309	0.0422652	0.410819	0.792762	0.226949	0.463038	0.345717	0.380678	0.490387	0.476778	0.50169	0.481109	0.0746446	0.364481	0.386903	0.00979095	0.400946	0.751456	0.146233	0.465744	0.391754	0.00741881	0.195233	0.194578	0.0134048	0.0180377	0.50971	0.398013	0.166783	0.0202602	0.272333	0.444669	0.514679	0.390709	0.11513	0.646682
chr7	71917819	71967716	loss	858	23	0.00107751	0.111865	1	0.0993617	1	0.00268201	0.00371691	0.854253	0.0103752	0.00562779	0.442278	0.201584	0.165767	0.757908	0.582472	0.00555767	0.558604	0.112828	0.411736	0.444025	0.454569	0.261607	0.958402	0.339957	0.354981	0.543309	0.0181482	0.264041	0.00583245	0.0090616	0.00839691	0.894608	0.212489	0.0771919	0.0135187	0.00382271	0.920952	0.742861	0.0147136	0.0545485	0.37821
chr7	76184556	76198262	loss	859	13	0.284075	0.793922	0.22249	0.333158	1	0.436947	0.0752147	0.0262515	0.363028	0.593063	0.244568	0.114345	0.330136	0.336074	0.969713	0.296978	0.635117	0.227013	0.0151065	0.550875	0.0435516	0.188094	0.000891711	0.240999	0.236671	0.102987	0.169754	0.449075	1	0.124064	0.337209	0.311476	0.686559	0.297918	0.176398	0.785257	0.0504429	0.254668	0.00804421	0.00667711	0.938105
chr7	100034184	100053714	gain	865	17	0.0481204	0.0148891	0.0653336	0.725053	0.0829344	0.0108644	0.0986207	0.411866	0.0563502	0.316758	0.923856	0.367917	0.780471	0.970844	0.937288	0.877814	0.423181	0.155927	0.409037	0.158438	0.503294	0.0245119	0.914775	0.162296	0.296403	0.813349	0.137487	0.552468	0.191025	0.217611	0.124095	0.584173	0.243905	0.191913	0.114553	0.832082	0.900019	0.986639	0.885481	0.413135	0.451341
chr7	101985019	101998945	loss	867	10	0.000164541	0.92068	0.983534	0.822573	0.0324919	0.604229	0.123003	8.98774e-05	0.88206	0.281678	0.0835945	0.0541765	0.129559	0.00124218	0.0326302	0.0132514	0.0326414	0.0173292	0.0306885	0.231693	0.0138996	0.0051748	0.940075	0.64532	0.0062412	0.938626	0.0275567	0.00605424	0.0793231	0.0101322	0.016	0.424372	0.0124059	0.00792873	0.00842642	0.00960608	0.18096	0.000110782	0.0297242	0.721089	0.9898
chr7	103472930	103478554	loss	869	5	0.191857	0.187823	0.31456	0.0877899	0.749343	0.656852	0.888987	0.268991	0.11083	0.400436	0.0562225	0.569049	0.006781	0.181729	0.929213	0.51311	0.90941	0.412825	0.935855	0.312411	0.294422	0.00328444	0.338124	0.731788	0.244421	0.925232	0.62291	0.216321	0.802468	0.172594	0.333171	0.87016	0.484341	0.00408248	0.00491105	0.0472504	0.0139608	0.00164874	0.811082	0.887303	0.0148619
chr7	106281128	106293070	both	871	9	0.495305	0.39194	0.970197	0.470342	0.406939	0.842754	0.528377	0.000310208	0.546727	0.964987	0.0186939	0.449715	0.00287755	0.0192416	0.413863	0.0193579	0.243773	0.386919	0.848304	0.0629636	0.000105497	0.983601	0.0468977	0.290361	0.998254	0.761568	0.959083	0.719307	0.487385	0.631598	0.206511	0.796425	0.668333	0.466257	0.273957	7.17059e-05	0.0605337	1.46528e-05	0.0176633	0.836021	0.967783
chr8	2310828	2318505	gain	874	7	0.623823	0.548156	0.871289	0.356933	0.440546	0.398115	0.492089	0.0913437	0.661231	0.937369	0.916064	0.26604	0.685407	0.595227	0.82052	0.518267	0.10123	0.508682	1	0.300531	0.113823	0.106517	0.0237182	0.0511086	0.584212	0.0449178	0.933404	0.743197	0.766645	0.688451	0.109315	0.0431566	0.375485	0.679759	0.0602231	0.825114	0.767267	0.68592	0.171104	0.642133	0.657012
chr8	7885087	7897090	loss	877	10	0.0612058	0.131434	0.00770078	0.0586473	0.668062	0.792767	0.345487	0.644085	0.340988	0.15506	0.692168	0.86149	0.361735	0.484572	0.964181	0.366768	0.225784	0.234724	0.0981158	0.134842	0.58878	0.160883	0.555387	0.113962	0.768462	0.0420209	0.187938	0.864693	0.0921436	0.483267	0.242485	0.736864	0.32933	0.437756	0.217376	0.434008	0.87754	0.680889	0.128639	0.171456	0.203649
chr8	22602709	22634004	gain	885	27	0.178921	0.16715	0.328541	0.0154009	0.908314	0.562682	0.711312	0.943768	0.249893	0.873967	0.59589	0.574765	0.97081	0.883199	0.450407	0.94926	1	0.60389	0.602953	0.552101	0.582517	1	0.562588	0.347985	0.5988	0.520736	0.525529	0.223665	0.957029	0.597064	0.84928	0.0462678	0.370043	0.4379	1	0.428879	1	1	0.662304	0.111968	0.377204
chr8	33308306	33319383	loss	887	9	0.372844	0.855383	0.268369	0.912459	0.93927	0.600251	0.739407	0.255997	0.679339	0.502028	0.567131	0.52552	0.389036	0.102782	0.261801	0.17679	0.372585	0.594619	0.458802	0.35742	0.747488	0.427888	0.595667	0.46135	0.198902	0.678366	0.426655	0.694702	0.441327	0.672388	0.918828	0.697325	0.400372	0.670164	0.00422359	0.309335	0.711975	0.778901	0.118547	0.161361	0.702794
chr8	37437033	37451037	loss	890	12	0.699358	0.800435	0.703525	0.275786	0.052783	0.760399	0.740121	0.433109	0.908185	0.636103	0.352452	0.515531	0.720884	0.887343	0.930963	0.938867	0.876943	0.169778	0.266597	0.141422	0.899022	0.862793	0.831523	0.327899	0.4174	0.496387	0.0181846	0.0845645	0.12989	0.630249	0.0479458	0.0782222	0.960575	0.82183	0.211453	0.36589	0.719875	0.308155	6.1011e-05	0.81571	0.545981
chr8	56944553	56949229	loss	894	5	4.88093e-06	1	1	0.00286792	0.000604967	0.00166048	0.00053758	1	1	1	0.00258148	1	1	1	1	1	1	1	1	1	1	1	0.0041189	1	0.00392462	6.27698e-07	1	0.00856621	1	1	1	0.00287074	1	1	1	0.00111695	1	0.000189359	1	0.00153504	1
chr8	65941666	65949088	loss	898	7	0.616202	0.0157409	0.511117	0.362312	0.0921882	0.492288	0.267292	0.0985047	0.832587	0.965726	0.542132	0.688164	0.0765446	0.00418969	0.093376	0.000372113	0.264582	0.937693	0.294106	0.0225248	0.172307	0.679732	0.688596	0.0904729	0.0104393	0.390419	0.521595	0.70153	0.00803943	0.803998	0.966586	0.983841	0.833826	0.721327	0.802587	0.102571	0.00298306	0.170781	0.641161	0.00751697	0.213083
chr8	71041524	71055812	gain	901	11	0.000335426	0.00560191	1	0.258934	0.0319264	0.000105376	0.85994	0.0547931	0.047633	1	0.272378	1	0.534487	4.55425e-05	0.00145311	0.000181644	0.000730799	0.354937	0.454768	0.105522	0.0508943	0.917159	0.271678	0.116031	0.77193	0.0129627	0.193973	0.0592769	0.040935	0.954597	0.132913	0.00293583	0.0588005	1	0.313616	0.136714	0.665522	0.0118994	0.0538526	1	1
chr8	83233496	83257477	gain	906	22	1	0.0123391	1	0.194837	1	1	0.433279	0.578677	0.000790106	0.161052	0.23704	0.541499	1	0.37789	0.717172	0.241165	0.256544	0.044872	0.000789141	0.00216879	0.0521934	0.212954	0.0862228	0.000552992	0.652443	0.00031536	0.170284	0.233062	0.465744	0.355124	0.403125	0.139487	0.0435594	0.0070581	0.31822	0.00959091	1	0.0460362	0.513564	0.612105	1
chr8	91534377	91544143	gain	910	9	0.570458	0.165043	0.782484	0.771927	0.595232	0.730539	0.0497764	0.789032	0.321661	0.118711	0.315863	0.751299	0.117619	0.0267801	0.0142859	0.05251	0.333017	0.118358	0.713276	0.479766	0.0762591	0.041776	0.166818	0.814037	0.372228	0.691091	0.112037	0.136585	0.456938	0.16545	0.209042	0.338863	0.0878375	0.0536926	0.126093	0.075134	0.222776	0.138735	0.27893	0.339917	0.156899
chr8	105165712	105281083	gain	920	99	0.181191	0.60771	0.320728	0.997171	0.708977	0.324034	0.441259	0.534043	0.790712	0.159195	0.440575	0.156418	0.472652	0.949616	0.0170901	0.855119	0.454766	0.761262	0.510225	0.989804	0.834575	0.914419	0.61309	0.870965	0.0631931	0.937052	0.578129	0.897393	0.583183	0.903422	0.245037	0.432447	0.794302	0.962798	0.528329	0.297558	0.815561	0.189431	1	0.193325	0.238333
chr8	111995866	112009578	loss	924	13	1	0.00697977	0.00218998	0.0168002	1	0.0404843	0.0411368	0.818519	0.000256729	1	1	1	1	2.42507e-05	0.0112369	0.528645	1	0.00744435	0.00648735	0.501747	0.00772235	1	0.986636	0.136319	0.329516	0.0143955	0.0134728	0.00911159	1.60994e-05	0.0010867	0.019777	0.634028	0.00231401	0.00157308	0.00159758	1	0.562811	1	0.0409978	0.399409	1
chr9	7077998	7126200	gain	927	36	0.00137231	0.0655893	0.116217	0.0106401	0.229902	0.576818	0.193656	0.330959	1	0.763486	0.362624	0.410826	0.475857	0.121276	0.119052	0.143251	0.733072	0.545624	0.0480374	0.105933	0.00863688	0.23841	0.0547882	0.179667	0.0430155	0.0182937	0.637548	0.451936	0.557564	0.352805	0.428389	0.19037	0.399116	0.427987	0.382935	0.74584	0.399502	0.0022149	0.471478	1	0.142768
chr9	9957677	9968217	loss	930	10	0.00169803	0.444469	0.681097	0.0318217	0.632994	0.6378	0.56911	0.0287146	0.16241	0.607234	0.172415	0.748777	0.214148	0.26598	0.291517	0.0464391	0.476688	0.408507	0.0614688	0.920969	0.000118267	0.238031	0.0585523	0.667808	0.123322	0.350135	0.704976	0.817661	0.221609	0.467675	0.626534	0.508246	0.219574	0.389432	0.72686	6.90276e-05	0.00934044	0.000173081	0.257791	0.160982	0.978925
chr9	13106798	13126834	loss	931	15	0.699623	0.989051	1	0.149081	1	0.0598367	1	0.548046	0.0286852	0.0263342	0.890662	0.411925	0.16527	0.974718	0.935129	0.7985	0.998823	0.148938	0.441644	0.280106	0.845104	0.0328321	0.158097	0.697549	1	0.0315182	0.00457891	0.403863	0.000955512	0.0261917	0.0330488	0.601253	0.0234123	0.03159	0.0744683	0.992944	1	0.801096	0.4153	0.131534	0.238337
chr9	21094366	21098912	loss	933	5	0.276402	0.284034	0.5253	0.000458161	0.0783972	0.229671	0.32109	0.331359	0.163253	0.384844	0.00118531	0.946433	0.951243	0.765826	0.711749	0.902349	0.734779	0.590166	0.824114	0.55632	0.768486	0.228159	0.107222	0.407204	0.0800571	0.652979	0.343337	0.75484	0.138683	0.85943	0.00150242	0.76158	0.348999	0.804492	0.800107	0.00128748	0.751322	0.915878	0.924132	0.977154	0.82655
chr9	29247850	29259517	loss	939	11	0.802538	0.707538	0.534079	0.616154	0.734582	0.714592	0.787255	0.282656	0.869209	0.911799	0.428849	0.138611	0.259509	0.614612	0.905333	0.705781	0.897088	0.173917	0.51594	0.156847	0.835971	0.04248	0.0833817	0.314687	0.232275	0.258291	0.0513645	0.347965	0.0180772	0.095304	0.103333	0.323179	0.10033	0.060394	0.200047	0.523182	0.21468	0.772422	0.478316	0.202256	0.644919
chr9	30932096	30974447	loss	941	36	8.94623e-05	0.056559	1	0.0259808	1	1	1	0.00346491	1	1	0.00712352	0.00300275	0.0382853	3.68089e-06	1	8.15876e-05	0.00942231	0.00860006	0.000697218	0.0278688	1	1	0.00179173	0.000568775	0.0448513	0.00999039	0.0025437	0.00376833	1	1	0.00885339	0.0154826	1	1	0.000631042	9.80743e-05	1	7.53709e-05	1	0.0219043	0.0821516
chr9	49986447	50003081	gain	948	15	0.93092	0.0631651	1	0.391305	0.359784	0.0813776	0.561904	0.646729	0.00425914	0.870088	0.681189	0.107787	0.708695	0.0737317	0.692607	0.430763	0.386146	0.00220485	0.00647138	0.00561197	0.00416592	0.0833475	0.932983	0.00083966	0.344839	0.00844078	0.0286264	0.00646163	0.311687	0.00107662	0.0764571	0.183188	0.00493016	0.00282075	0.0573034	0.857146	0.0601541	0.600601	0.0810447	0.642765	0.879472
chr9	56013697	56026693	loss	953	12	0.00459004	0.428258	0.167489	0.113202	0.0662667	0.285178	0.418728	0.00120978	0.0203965	0.658062	0.00339115	0.652671	0.000672773	0.0179786	0.795787	0.0192619	0.265472	0.154578	0.118064	0.958317	0.0117238	0.938436	0.308544	0.0489473	1	0.0755604	0.50577	0.127901	0.0108837	0.71355	0.222815	0.352189	0.553644	0.391435	0.400589	2.58347e-05	0.00132785	0.000191086	0.989743	0.654416	1
chr9	90735811	90750627	loss	968	13	0.00831468	0.155599	0.0386679	0.0266777	0.089143	0.328443	0.138355	0.491061	1	0.181273	0.150923	0.776378	0.453209	0.341345	0.556919	0.305068	0.597473	0.622552	0.454647	0.654367	0.104391	0.702329	0.716659	0.566567	0.181834	1	0.786477	0.762443	0.139507	0.603602	0.899837	0.0234184	0.211663	0.196095	0.873222	0.213639	0.0397232	0.121499	0.176287	0.382897	0.488003
chr9	93233607	93370694	loss	971	114	0.0013311	0.849961	1	0.0193064	0.333684	0.482881	0.357328	0.109736	0.812839	0.85411	0.16033	0.419323	0.689366	0.423733	0.382682	0.459606	0.669215	0.578773	0.0260187	0.857043	0.00359789	0.429781	0.0774532	0.711842	0.00834234	0.0788414	0.829409	0.474886	0.617594	0.552914	0.310623	0.12711	0.532814	0.618987	0.695753	0.00116877	0.316848	0.000759584	0.337063	0.0641548	0.588435
chr9	94287707	94294481	loss	973	7	0.989975	0.94001	0.0408702	0.615124	1	0.759079	0.622086	0.639108	0.772467	0.460203	0.293267	0.987442	0.558147	0.0933945	0.0543475	0.24955	0.279574	0.0278465	0.0101525	0.434336	0.00414099	0.635813	0.0781613	0.0688062	0.635074	0.0391302	0.116023	0.110895	0.27288	0.504611	0.102806	0.147995	0.439874	0.618911	0.247864	0.107249	0.097374	0.0951074	0.756469	0.86626	0.774421

## Sheet: Table S4
Table S4 CNV-based GWAS results for the 41 phenotypes of interest among Holstein cattle
Chr	Start	End	Type	CNVR	No_probe	No_Traits	Associated traits				QTL Information	Gene_CHR	Gene_start	Gene_end	Gene	Symbol	Gene_type	Overlapping_intervals	Distance	Tissue related to genes (highly expression)	Overlapped with high confidence CNVRs in previous five studies
							conformation traits	production	health	reproduction
chr24	12831133	12859782	loss	511	23	9	Rump width, Stature, feet/legs score	Net merit, Milk yield, Fat yield, Protein yield, Fat percentage, Protein percentage				chr24	12878019	12878100	ENSBTAG00000039565		miRNA		+18238	Chorid_plexus
chr3	91875073	91890228	loss	659	12	8	Dairy form, Udder cleft, Rear teat placement		Ketosis, Livability	Daughter pregnancy rate, Heifer conception rate, Cow conception rate	Calving ease (maternal) ,Calving ease ,Dairy form ,Daughter pregnancy rate ,Length of productive life ,Milk protein percentage ,Milk protein yield ,Net merit ,Somatic cell score ,Stillbirth ,Udder cleft	chr3	91711045	91866000	ENSBTAG00000016990	ubiquitin specific peptidase 24(USP24)	protein_coding		-9074
chr21	20323800	20338200	both	423	13	7	Rump width, Udder depth	Milk yield, Protein yield	Somatic cell score	Daughter pregnancy rate, Cow conception rate		chr21	20345647	20346465	ENSBTAG00000012326	myeloid-associated differentiation marker-like(LOC101906218)	protein_coding		+7448	Ascending_colon;bladder;Caecum;Colon;Descending_Colon;Duodenum	Yes
chr3	99808706	99846316	gain	661	33	7	Rump width	Net merit, Protein yield	Livability	Productive life, Daughter pregnancy rate, Heifer conception rate		chr3	99806666	99820784	ENSBTAG00000037890	cytochrome P450, family 4, subfamily A, polypeptide 11(CYP4A11)	protein_coding	chr3:99808706-99820784	0	Fetus_Kidney;Fetus_liver;Kidney_Cortex;Kidney_Medulla;Kidney;Liver	Yes
												chr3	99840657	99849477	ENSBTAG00000000229	taurochenodeoxycholic 6 alpha-hydroxylase-like(LOC784417)	protein_coding	chr3:99840657-99846316	0	Fetus_Kidney;Fetus_liver;Kidney_Cortex;Kidney_Medulla;Kidney;Liver
chr12	70643535	71256600	loss	120	428	6	Strength		Ketosis, Somatic cell score	Daughter pregnancy rate, Heifer conception rate, Cow conception rate	Arachidic acid content	chr12	70024624	70171520	ENSBTAG00000032603	multidrug resistance-associated protein 4(LOC515333)	protein_coding		-472016	CD8_cell;Eye	Yes
chr15	42483000	42495000	loss	213	11	6	Dairy form, Udder depth	Milk yield		Daughter pregnancy rate, Heifer conception rate, Cow conception rate		chr15	42464354	42499295	ENSBTAG00000015566	CTR9 homolog, Paf1/RNA polymerase II complex component(CTR9)	protein_coding	chr15:42483000-42495000	0	Thymus
chr20	60471669	60522510	gain	408	36	6	Rump width, Fore udder attachment, Rear legs (side)		Displaced abomasum, Metritis	Productive life		chr20	60254278	60254347	ENSBTAG00000038035				-217322		Yes
chr16	64826876	64837949	loss	263	10	5	Stature, Strength, Body depth, Rump width			Heifer conception rate		chr16	64843773	64844924	ENSBTAG00000027426	nucleosome assembly protein 1-like 1 pseudogene(LOC615266)	processed_pseudogene		+5825	CD4_cell;Follicle;Ovary;Tail_epididymis;White_blood_cells
chr5	63420250	63432697	gain	748	11	5	Dairy form, Foot angle, Rear legs (side)		Hypocalcemia, Metritis			chr5	63230086	63658310	ENSBTAG00000030994	ankyrin repeat and sterile alpha motif domain containing 1B(ANKS1B)	protein_coding	chr5:63420250-63432697	0	Brain_lobe;Brain;Cerebellum;Cerebral_cortex;Diencephalon;Fetus_Brain;Frontal_cortex;Hippocampus;Hypothalamus;Kidney_Cortex;Kidney;Medulla_oblongata;Midbrain;Posterior_pituitary;Temporal_cortex;Thalamus
chr5	97129801	97150130	loss	759	11	5		Fat percentage	Displaced abomasum, Ketosis	Service-sire Still Birth, Daughter Still Birth		chr5	97081921	97101600	ENSBTAG00000036078	epithelial membrane protein 1(EMP1)	protein_coding		-28202	Bone_marrow;Esophagus;Milk_cells;Thyroid
chr9	30932096	30974447	loss	941	36	4		Milk yield, Protein yield		Daughter pregnancy rate, Cow conception rate		chr9	31434817	31434919	ENSBTAG00000038106		miRNA		+460371		Yes
chr1	97518839	97543936	loss	24	20	3	Dairy form	Milk yield, Protein yield				chr1	97650783	97762867	ENSBTAG00000016323	solute carrier family 7 member 14(SLC7A14)	protein_coding		+106848	Brain_lobe;Brain;Cerebellum;Cerebral_cortex;Diencephalon;Fetus_Brain;Frontal_cortex;Hippocampus;Hypothalamus;Midbrain;SME;Temporal_cortex
chr10	1509497	1578915	loss	36	51	3	Dairy form, Rump width, Rear legs (side)					chr10	1467376	1761414	ENSBTAG00000014750	erythrocyte membrane protein band 4.1 like 4A(EPB41L4A)	protein_coding	chr10:1509497-1578915	0	Thyroid
chr19	63340294	63349916	loss	350	9	3	Teat length, feet/legs score			Productive life		chr19	63230261	63243064	ENSBTAG00000001915	apolipoprotein H(APOH)	protein_coding		-97231	Fetus_liver;Jejunum;Kidney_Cortex;Liver
chr2	2008989	2035768	loss	352	20	3		Milk yield, Protein yield		Daughter pregnancy rate		chr2	2026957	2027063	ENSBTAG00000047403		snRNA	chr2:2026957-2027063	0	Sperm
chr26	2109099	2115858	loss	547	6	3	Dairy form	Milk yield, Protein yield				chr26	2850433	2855292	ENSBTAG00000002655	ZW10 interacting kinetochore protein(ZWINT)	protein_coding		+734576	Ascending_colon;Diaphragm;Duodenum;Jejunum
chr27	43563734	43580165	loss	580	9	3	Rear udder height		Displaced abomasum, Ketosis			chr27	44582787	44582891	ENSBTAG00000043677		rRNA		+1002623	Sperm
chr28	2033618	2045825	loss	581	11	3	Rump angle, Udder depth			Heifer conception rate		chr28	2167764	2177307	ENSBTAG00000018691	ras homolog family member U(RHOU)	protein_coding		+121940
chr28	5493257	5500893	loss	584	7	3		Protein yield		Daughter pregnancy rate, Cow conception rate		chr28	5592553	5592659	ENSBTAG00000044743		snRNA		+91661	Sperm
chr4	107219575	107254011	gain	714	24	3			Displaced abomasum	Productive life, Heifer conception rate		chr4	107240160	107241118	ENSBTAG00000013130		pseudogene	chr4:107240160-107241118	0		Yes
chr7	106281128	106293070	both	871	9	3	Dairy form	Milk yield, Protein yield				chr7	106419500	106419595	ENSBTAG00000044689		snRNA		+126431	Fetus_testes;Sperm	Yes
chr11	107284496	107310640	loss	107	22	2	Rear legs (side)	Milk yield				chr11	107260653	107261718	ENSBTAG00000019018		protein_coding		-22779	Corpus_Luteum;Endometrium
chr12	8499665	8552060	gain	109	40	1				service-sire calving ease		chr12	8501888	8502006	ENSBTAG00000046667	5S_rRNA	rRNA	chr12:8501888-8502006	0	Chorid_plexus
												chr12	8525707	8525825	ENSBTAG00000045600	5S_rRNA	rRNA	chr12:8525707-8525825	0	Chorid_plexus
chr12	70295164	70619400	loss	119	240	2		Milk yield, Protein yield				chr12	70024624	70171520	ENSBTAG00000032603	multidrug resistance-associated protein 4(LOC515333)	protein_coding		-123645	CD8_cell;Eye	Yes
chr16	20016213	20029804	loss	252	12	2		Milk yield, Protein yield				chr16	19573856	20502175	ENSBTAG00000006188	usherin(USH2A)	protein_coding	chr16:20016213-20029804	0	Prostrate;SME;Sperm
chr18	45957195	45964012	loss	291	7	2	Udder depth			Daughter pregnancy rate		chr18	45960622	45970522	ENSBTAG00000003826	sodium voltage-gated channel beta subunit 1(SCN1B)	protein_coding	chr18:45960622-45964012	0	Larynx_cartilage;Muscle;Tongue
chr18	58565743	58580790	loss	300	11	2	Udder cleft		Ketosis			chr18	58571817	58572767	ENSBTAG00000047617	vomeronasal 1 receptor bosTauV1R419(BOSTAUV1R419)	protein_coding	chr18:58571817-58572767	0	Chorid_plexus	Yes
chr19	3948465	3977181	gain	323	26	2	Body depth, Rump width					chr19	3970227	4030794	ENSBTAG00000036115		protein_coding	chr19:3970227-3977181	0	Chorid_plexus;RumenPapillae;Sperm	Yes
chr19	12567439	12575632	gain	330	8	2	Udder depth, feet/legs score					chr19	12242530	12588255	ENSBTAG00000002663	BCAS3, microtubule associated cell migration factor(BCAS3)	protein_coding	chr19:12567439-12575632	0	Corpus_Luteum;Endometrium
												chr19	12570839	12573533	ENSBTAG00000045964		protein_coding	chr19:12570839-12573533	0
chr19	16887303	16900104	gain	331	12	2		Milk yield	Hypocalcemia			chr19	16353233	17562209	ENSBTAG00000025200	acid sensing ion channel subunit 2(ASIC2)	protein_coding	chr19:16887303-16900104	0	Aorta;Brain_lobe;Brain;Cerebellum;Cerebral_cortex;Diencephalon;Fetus_Brain;Frontal_cortex;Hippocampus;Isthmus;Midbrain;Trachea;Urethra;Uterine_myometrium;Vas_deferens
chr19	58724484	58738264	loss	348	13	2		Protein percentage		Heifer conception rate		chr19	58718134	58719240	ENSBTAG00000017136	somatostatin receptor 2(SSTR2)	protein_coding		-5245	Ascending_colon;bladder;Brain_lobe;Cerebral_cortex;Colon;Hippocampus;Nasal_mucosa;Prostrate;Salivary_gland
chr20	5920200	5927400	loss	386	5	2				Daughter pregnancy rate, Cow conception rate		chr20	5656110	5727730	ENSBTAG00000000564	HMP19 protein(HMP19)	protein_coding		-192471	Brain_lobe;Brain;Cerebellum;Cerebral_cortex;Diencephalon;Fetus_Brain;Frontal_cortex;Hippocampus;Hypothalamus;Medulla_oblongata;Midbrain;Pons;Posterior_pituitary;Temporal_cortex;Thalamus
chr21	9609580	9640321	both	419	26	2	Udder depth			Daughter pregnancy rate		chr21	9617226	9635374	ENSBTAG00000046611		protein_coding	chr21:9617226-9635374	0	Lymphocyte
chr28	25940316	25950589	loss	590	10	2	Stature, Rear legs (side)					chr28	25925832	25938658	ENSBTAG00000021664	tachykinin receptor 2(TACR2)	protein_coding		-1659	Ascending_colon;Caecum;Colon;Descending_Colon;Esophagus;Ileum;Jejunum;Omasum;Rumen;RumenPapillae;Thyroid;Urethra
chr4	5040565	5046207	loss	667	6	2	Rump angle			Heifer conception rate		chr4	5104899	5244348	ENSBTAG00000017086	growth factor receptor bound protein 10(GRB10)	protein_coding		+58693	Muscle;Rumen_ephthelial_cell
chr5	91755000	91765800	loss	758	7	2	Stature			Daughter pregnancy rate		chr5	91770303	91771388	ENSBTAG00000013207	capping actin protein of muscle Z-line alpha subunit 3(CAPZA3)	protein_coding		+4504	Epididymis;Fetus_testes;Testes
chr7	101985019	101998945	loss	867	10	2		Protein yield	Mastitis			chr7	102227149	102236125	ENSBTAG00000045909	family with sequence similarity 174 member A(FAM174A)	protein_coding		+228205
chr8	71041524	71055812	gain	901	11	2			Displaced abomasum	Daughter pregnancy rate		chr8	71147230	71148267	ENSBTAG00000023078		pseudogene		+91419	Ascending_colon;Caecum;Kidney_Cortex
chr8	111995866	112009578	loss	924	13	2	Udder depth			Daughter pregnancy rate		chr8	111919130	111995270	ENSBTAG00000013706	multiple EGF like domains 9(MEGF9)	protein_coding		-597	Omasum;Reticulum;Rumen;RumenPapillae
chr9	9957677	9968217	loss	930	10	2	Dairy form	Milk yield				chr9	9903138	9933669	ENSBTAG00000027049	succinate dehydrogenase complex assembly factor 4(SDHAF4)	protein_coding		-24009	Adrenal;Thyroid
chr1	91172041	91216395	loss	20	20	1			Displaced abomasum			chr1	90517079	90605473	ENSBTAG00000021910	transducin beta like 1 X-linked receptor 1(TBL1XR1)	protein_coding		-566569	Descending_Colon;Omasum;RumenPapillae;Salivary_gland
chr1	124133511	124166124	loss	26	26	1	Udder depth				Somatic cell score	chr1	124790931	124791039	ENSBTAG00000043802		rRNA		+624808		Yes
chr10	24054928	24240869	loss	50	145	1				service-sire calving ease		chr10	24062422	24062915	ENSBTAG00000005941		protein_coding	chr10:24062422-24062915	0	Lymph_nodes;Thymus
												chr10	24105131	24105633	ENSBTAG00000047624		protein_coding	chr10:24105131-24105633	0	CD4_cell
												chr10	24109643	24110226	ENSBTAG00000046102		protein_coding	chr10:24109643-24110226	0	Lung;Thymus
												chr10	24111827	24112287	ENSBTAG00000047952		protein_coding	chr10:24111827-24112287	0	Caecum;CD4_cell;Jejunum;Lymph_nodes
												chr10	24115721	24116278	ENSBTAG00000047639		protein_coding	chr10:24115721-24116278	0	CD4_cell;Lymphocyte
												chr10	24120162	24120630	ENSBTAG00000046305		protein_coding	chr10:24120162-24120630	0	CD4_cell;Lymphocyte
												chr10	24142588	24143051	ENSBTAG00000047096		protein_coding	chr10:24142588-24143051	0	CD4_cell;CD8_cell;Lymph_nodes;Lymphocyte;White_blood_cells
												chr10	24149311	24149779	ENSBTAG00000046157		protein_coding	chr10:24149311-24149779	0	CD4_cell;CD8_cell;Lymph_nodes;Lymphocyte;Thymus;White_blood_cells
chr10	101889947	101900103	gain	77	9	1				Daughter pregnancy rate		chr10	102020147	102300271	ENSBTAG00000046684		protein_coding		+120045
chr12	72206282	72242192	loss	123	31	1				service-sire calving ease		chr12	72065148	72204484	ENSBTAG00000045751		protein_coding		-1799	CD4_cell;CD8_cell;Lymph_nodes;Spleen;Thymus
chr12	74006490	74362919	both	127	272	1				service-sire calving ease		chr12	74198712	74199129	ENSBTAG00000047360		pseudogene	chr12:74198712-74199129	0
chr12	74430766	75251016	both	129	617	1				Daughter pregnancy rate		chr12	74816045	74978179	ENSBTAG00000023309	multidrug resistance-associated protein 4-like(LOC509854)	protein_coding	chr12:74816045-74978179	0	Duodenum;Ileum;Jejunum	Yes
chr13	10483638	10496399	loss	141	12	1	Rump width					chr13	10238640	10519339	ENSBTAG00000000939	kinesin family member 16B(KIF16B)	protein_coding	chr13:10483638-10496399	0	Prostrate;Salivary_gland
chr13	48988867	49017998	both	152	19	1			Displaced abomasum			chr13	49326848	49326948	ENSBTAG00000046562		miRNA		+308851	Hypothalamus
chr14	11401757	11433937	gain	172	28	1	Rump angle					chr14	11327981	11696284	ENSBTAG00000003185	ArfGAP with SH3 domain, ankyrin repeat and PH domain 1(ASAP1)	protein_coding	chr14:11401757-11433937	0
chr15	81866035	81929008	loss	233	44	1				Daughter Still Birth		chr15	81869684	81873727	ENSBTAG00000020285	proteoglycan 3(PRG3)	protein_coding	chr15:81869684-81873727	0	Fetus_liver;Isthmus;Spleen;Thymus
												chr15	81920285	81956829	ENSBTAG00000002007	proteoglycan 3(PRG3)	protein_coding	chr15:81920285-81929008	0	Adrenal;Fetus_liver;Follicle;Fornix_vagina;Isthmus;Spleen;Thymus;Uterus
chr16	615184	627467	loss	240	10	1	Udder depth					chr16	596920	599757	ENSBTAG00000006030	myogenin(MYOG)	protein_coding		-15428	Fetus_muscle;Larynx_cartilage;Muscle;Tongue
chr16	58404542	58412943	loss	261	8	1		Protein percentage				chr16	58520021	58520149	ENSBTAG00000042851		snoRNA		+107079
chr2	100626083	100667529	gain	373	20	1	Udder depth					chr2	100738723	100739050	ENSBTAG00000043939		misc_RNA		+71195
chr2	116109288	116121859	loss	375	11	1				service-sire calving ease		chr2	115971118	116104632	ENSBTAG00000021310	Collagen Type IV Alpha 4 Chain(COL4A4)	protein_coding		-4657	Corpus_Luteum;Endometrium;Fetus_Kidney;Fetus_testes;Follicle;Kidney_Cortex;Kidney_Medulla;Kidney;Lung;Ovary;SME;Tail_epididymis
chr20	48102602	48112921	both	400	8	1		Protein yield				chr20	47991928	47992701	ENSBTAG00000045813		protein_coding		-109902
chr20	49668349	49677315	loss	404	8	1			Livability			chr20	49070195	49070327	ENSBTAG00000042459		snRNA		-598023
chr20	65270227	65282104	loss	411	10	1				Daughter pregnancy rate		chr20	65427792	65457155	ENSBTAG00000009401	5-methyltetrahydrofolate-homocysteine methyltransferase reductase(MTRR)	protein_coding		+145689
chr20	67235655	67254408	loss	413	16	1				Daughter pregnancy rate		chr20	66937444	66945639	ENSBTAG00000008130	mediator complex subunit 10(MED10)	protein_coding		-290017
chr21	6095961	6110892	gain	418	14	1				Daughter pregnancy rate		chr21	6101145	6102636	ENSBTAG00000048048		protein_coding	chr21:6101145-6102636	0	Caecum;Descending_Colon;Duodenum;Jejunum;Lymph_nodes;Nasal_mucosa;Spleen;Urethra
chr21	20661292	20683172	gain	425	20	1		Milk yield				chr21	20678763	20679734	ENSBTAG00000017054	myeloid-associated differentiation marker(LOC512149)	protein_coding	chr21:20678763-20679734	0	Colon;Fetus_liver;Vas_deferens
chr21	22548600	22559400	loss	426	10	1	Rump angle					chr21	22530902	22614701	ENSBTAG00000013060	IQ motif containing GTPase activating protein 1(IQGAP1)	protein_coding	chr21:22548600-22559400	0	Colon;Milk_cells
chr22	22884247	22900488	loss	459	13	1	Rump width				Dry matter intake	chr22	22576210	22578360	ENSBTAG00000001176	leucine rich repeat neuronal 1(LRRN1)	protein_coding		-305888	Endometrium	Yes
chr23	19990916	19999241	both	480	7	1			Displaced abomasum			chr23	20014170	20040232	ENSBTAG00000004345	meprin A subunit alpha(MEP1A)	protein_coding		+14930	Duodenum;Fetus_Kidney;Ileum;Jejunum
chr23	26955071	26960709	loss	494	5	1				service-sire calving ease		chr23	26973191	26998620	ENSBTAG00000025424	Notch 4 (NOTCH4)	protein_coding		+12483	Adipose;Atrium;Bone_marrow;Cervical_lining;Fornix_vagina;Lung;Ureter;Vesicular_gland
chr24	45653352	45659246	loss	518	6	1	Udder depth					chr24	45690537	45690663	ENSBTAG00000043507		snRNA		+31292
chr25	22629583	22635006	loss	533	4	1		Milk yield				chr25	22681784	22744636	ENSBTAG00000017999	trinucleotide repeat containing 6A(TNRC6A)	protein_coding		+46779
chr27	5501956	5664682	loss	566	126	1	Stature					chr27	5483408	5539158	ENSBTAG00000033545	enteric beta-defensin(EBD)	protein_coding	chr27:5501956-5539158	0	Ascending_colon;Caecum;Colon;Descending_Colon;Ileum;Jejunum;Ureter
												chr27	5560976	5564586	ENSBTAG00000034954	defensin, beta 5(DEFB5)	protein_coding	chr27:5560976-5564586	0	Milk_cells;Spleen;Thymus
chr27	38024668	38037306	loss	577	12	1				service-sire calving ease		chr27	38028400	38084141	ENSBTAG00000001186	SH2 Domain Containing 4A (SH2D4A)	protein_coding	chr27:38028400-38037306	0	bladder;Nasal_mucosa;Salivary_gland;Urethra
chr29	1673337	1684122	loss	602	5	1				service-sire calving ease		chr29	1681372	1719249	ENSBTAG00000008530	Solute Carrier Family 36 Member 4 (SLC36A4)	protein_coding	chr29:1681372-1684122	0	Salivary_gland
chr29	19399251	19449275	both	614	33	1			Displaced abomasum			chr29	19084486	19188797	ENSBTAG00000034536	glycerophosphodiester phosphodiesterase domain-containing protein 4(LOC524642)	protein_coding		-210455	Testes
chr29	42468862	42545412	both	625	64	1				Gestleng		chr29	42478123	42495303	ENSBTAG00000011019	uncharacterized LOC618367(LOC618367)	protein_coding	chr29:42478123-42495303	0	CD4_cell;CD8_cell;Lymph_nodes;Spleen;White_blood_cells	Yes
chr29	42564600	42571800	loss	626	4	1			Displaced abomasum			chr29	42578110	42608367	ENSBTAG00000015248	phospholipase A2, group XVI(PLA2G16)	protein_coding		+6311	Colon;Prostrate	Yes
chr3	35082105	35126707	loss	648	32	1				Daughter pregnancy rate		chr3	35149072	35149178	ENSBTAG00000043626		snRNA		+22366	Ampulla;Bone_marrow;Ventricle
chr3	64799435	64803976	loss	655	5	1			Mastitis			chr3	64875242	64875348	ENSBTAG00000043794		snRNA		+71267	Sperm
chr4	4623974	4634314	loss	666	10	1				Daughter pregnancy rate		chr4	4494964	4728977	ENSBTAG00000023806		protein_coding	chr4:4623974-4634314	0	Atrium;Fetus_muscle;Heart;Muscle;Tongue;Ventricle
chr4	30346732	30356587	gain	681	9	1		Protein yield				chr4	30321664	30400544	ENSBTAG00000014389	Sp4 transcription factor(SP4)	protein_coding	chr4:30346732-30356587	0	CD8_cell;Prostrate
chr4	41464132	41496570	both	687	19	1			Displaced abomasum			chr4	41160158	41266152	ENSBTAG00000002714	G protein subunit alpha i1(GNAI1)	protein_coding		-197981	Vesicular_gland	Yes
chr4	61174787	61198282	loss	694	20	1	Udder depth					chr4	61165438	61242549	ENSBTAG00000009218	anillin actin binding protein(ANLN)	protein_coding	chr4:61174787-61198282	0	Diaphragm;Gall_Bladder;Hypothalamus;Medulla_oblongata;Midbrain;Temporal_cortex;Thalamus
												chr4	61190529	61191587	ENSBTAG00000048186	melanoma-associated antigen B4-like(LOC788465)	protein_coding	chr4:61190529-61191587	0	Chorid_plexus
												chr4	61197029	61197085	ENSBTAG00000047157		miRNA	chr4:61197029-61197085	0	Esophagus;Mammary
												chr4	61197129	61197198	ENSBTAG00000045532		miRNA	chr4:61197129-61197198	0	Mammary
chr4	99952392	99958582	gain	706	5	1				Daughter pregnancy rate		chr4	99787244	99948547	ENSBTAG00000031548	uncharacterized LOC514257(LOC514257)	protein_coding		-3846	Lung
chr6	88680600	88692804	gain	800	11	1				Daughter calving ease		chr6	88695940	88739180	ENSBTAG00000013718	GC, vitamin D binding protein(GC)	protein_coding		+3137	Fetus_liver;Kidney_Cortex;Kidney_Medulla;Liver
chr6	108779043	108789338	gain	806	10	1				Daughter pregnancy rate		chr6	108729415	108769844	ENSBTAG00000005964		protein_coding		-9200
chr7	10195323	10210465	loss	816	14	1	Udder depth					chr7	10193998	10194954	ENSBTAG00000022663	olfactory receptor 7A17(LOC785946)	protein_coding		-370	Chorid_plexus	Yes
chr7	35863137	35870134	loss	839	7	1				Daughter pregnancy rate		chr7	35812577	35858617	ENSBTAG00000014551	TNF alpha induced protein 8(TNFAIP8)	protein_coding		-4521	Fornix_vagina;Spleen
chr8	37437033	37451037	loss	890	12	1		Fat percentage				chr8	37291856	37292741	ENSBTAG00000015963	transmembrane protein 261(TMEM261)	protein_coding		-144293
chr8	56944553	56949229	loss	894	5	1	Rump width					chr8	56547894	56552112	ENSBTAG00000046462		protein_coding		-392442	Testes
chr9	56013697	56026693	loss	953	12	1		Milk yield			Milk yield (EBV)	chr9	55916369	55916682	ENSBTAG00000043941		misc_RNA		-97016	Chorid_plexus;Sperm
Notes for other significant CNVs
Significant CNVRs for production phenotypes
A total of 25 CNVRs were associated with production traits, including Milk, Fat, Protein, Fat_Percent, Pro_Percent, and net merit. Notably, CNVR511 revealed strong effects on production traits involving in all six traits. Similar to the reports on SNP effects on Holstein cattle traits [1], milk yield and protein yield shared as many as nine CNVRs (CNVR 511, 423, 941, 24, 352, 547, 871, 119, 252).…
Significant CNVRs for health phenotypes
We observed 21 CNVRs were significantly associated with health traits involving in livability, SCS, KETO, DSAB, MAST, METR, CALC. In details, CNVR423 and CNVR120 were associated with SCS, which has been known to be an important indicator of intra mammary infections [6,7]. CNVR120 was also associated to KETO, suggesting the interaction between SCS and KETO. Apart from CNVR120, we detected other fo…
MAST is the inflammation of the mammary gland and udder tissue, and is a major endemic disease of dairy cattle. We found two CNVRs (CNVR867 and CNVR655) related to MAST. For DSAB, we found 11 associated CNVRs. Of them, CNVR408 and CNVR714 were also significantly associated to productive life. This might be because calving is one of the main causes of DSAB. During pregnancy, the uterus displaces t…
Moreover, we identified CNVR331 for CALC. CNVR331 harbored the ASIC2 (acid sensing ion channel subunit 2) gene, which is one of the acid sensing ion channel proteins expressed throughout the gastrointestinal tract and the liver to detect unhealthy deviations in acidity and maintain pH homoestasis [11,12]. Therefore, CNVR331 may indirectly affect the intracellular calcium levels by modification of…
Significant CNVRs for body conformation traits
In total, 39 CNVRs were associated with 15 Holstein body conformation traits, including six udder composite (Rear_ud_height, Rear_teat_pla, teat length, udder cleft, udder depth, fore udder attachment), three feet/legs composite (rear legs [side], foot angle, Feet_and_legs), and six body size composite (stature, strength, body depth, dairy form, rump width, rump angle). First, for udder composite…
Reference
1	Cole JB, Wiggans GR, Ma L, Sonstegard TS, Lawlor TJ, Crooker BA, Van Tassell CP, Yang J, Wang S, Matukumalli LK: Genome-wide association analysis of thirty one production, health, reproduction and body conformation traits in contemporary US Holstein cows. BMC genomics 2011, 12(1):408.
2	Yodklaew P, Koonawootrittriron S, Elzo MA, Suwanasopee T, Laodim T: Genome-wide association study for lactation characteristics, milk yield and age at first calving in a Thai multibreed dairy cattle population. Agriculture and Natural Resources 2017, 51(3):223-230.
3	Wang T, Lim JN, Bok JD, Kim JH, Kang SK, Lee SB, Hwang JH, Lee KH, Kang HS, Choi YJJ et al: Association of protein expression in isolated milk epithelial cells and cis‐9, trans‐11 conjugated linoleic acid proportions in milk from dairy cows. J Sci Food Agric 2014, 94(9):1835-1843.
4	Starr DA, Saffery R, Li Z, Simpson AE, Choo K, Yen TJ, Goldberg ML: HZwint-1, a novel human kinetochore component that interacts with HZW10. J Cell Sci. 2000, 113(11):1939-1950.
5	Shin D-H, Lee H-J, Cho S, Kim HJ, Hwang JY, Lee C-K, Jeong J, Yoon D, Kim H: Deleted copy number variation of Hanwoo and Holstein using next generation sequencing at the population level. BMC Genomics 2014, 15(1):240.
6	Liu GE, Ventura M, Cellamare A, Chen L, Cheng Z, Zhu B, Li C, Song J, Eichler EE: Analysis of recent segmental duplications in the bovine genome. BMC Genomics.2009, 10(1):571
7	Schukken Y, Smit J, Grommers F, Vandegeer D, Brand A: Effect of freezing on bacteriologic culturing of mastitis milk samples. J Dairy Sci. 1989, 72(7):1900-1906.
8	Klein MS, Buttchereit N, Miemczyk SP, Immervoll A-K, Louis C, Wiedemann S, Junge W, Thaller G, Oefner PJ, Gronwald WJ: NMR metabolomic analysis of dairy cows reveals milk glycerophosphocholine to phosphocholine ratio as prognostic biomarker for risk of ketosis. J Proteome Res. 2011, 11(2):1373-1381.
9	Parker Gaddis K, Tooker M, Wright J, Megonigal J, Clay J, Cole J, Van Raden P: Development of genomic evaluations for direct measures of health in US Holsteins and their correlations with fitness traits. J. Dairy Sci. 2017, 100(Suppl 2):378.
10	Sun Y, Bao Q, Xuan B, Xu W, Pan D, Li Q, Qian Z: Human Cytomegalovirus Protein pUL38 Prevents Premature Cell Death by Binding to Ubiquitin-specific Protease 24 and Regulating Iron Metabolism. J Virol. 2018:JVI. 00191-00118.
11	Matana A, Brdar D, Torlak V, Boutin T, Popović M, Gunjača I, Kolčić I, Perica VB, Punda A, Polašek O: Genome-wide meta-analysis identifies novel loci associated with parathyroid hormone level. Mol Med. 2018, 24(1):15.
12	Lee Y, Lee C-H, Oh U: Painful channels in sensory neurons. Molecules & Cells 2005, 20(3).
13	Shirsath D: Prediction of Milk Yield on Udder Size and Body Measurements in Lactating Buffaloes. PhD diss. KKV, Dapoli.; 1999.
14	Lyons D, Freeman A, Kuck A: Genetics of Health Traits in Holstein Cattle. J Dairy Sci. 1. 1991, 74(3):1092-1100.
15	Groen A, Hellinga I, Oldenbroek J: Genetic correlations of clinical mastitis and feet and legs problems with milk yield type traits in Dutch Black and White dairy cattle. NJAS wageningen journal of life sciences 1994, 42(4):371-378.
16	McDaniel BT: Breeding programs to reduce foot and leg problems. Interbull Bulletin 1997(15):115.
